# Supplementary material for: Proteomic Study on the Reproductive Toxicity of Tripterygium Glycosides in Rats
Source: Front Pharmacol. 2022 May 20;13:888968. doi: 10.3389/fphar.2022.888968 (PMC9163711; doi:10.3389/fphar.2022.888968)
Supplement: Supplementary file 1 [file Table2.XLSX]

## Sheet: COL1A1and COL1A2
Accession	Gene	TGT/Control	log2 TGT/Control	P-value	Diff Sig	TGT-1	TGT-2	TGT-3	Control-1	Control-2	Control-3
P02454	Col1A1	0.601665	-0.732967	0.000660559	DOWN	18.6471	18.7729	18.5681	19.4337	19.4527	19.3007
F1LS40	Col1A2	0.670121	-0.577507	0.000554701	DOWN	18.0619	18.2009	18.1858	18.662	18.7904	18.7288
