# Supplementary material for: Proteomic Study on the Reproductive Toxicity of Tripterygium Glycosides in Rats
Source: Front Pharmacol. 2022 May 20;13:888968. doi: 10.3389/fphar.2022.888968 (PMC9163711; doi:10.3389/fphar.2022.888968)
Supplement: Supplementary file 3 [file Table1.XLSX]

## Sheet: TGTvsControl
Accession	Gene	Description	Mw(kDa)	Length	TGT/Control	log2 TGT/Control	P-value	Diff Sig
B2RYW8	Micos10	MICOS complex subunit Mic10 OS=Rattus norvegicus OX=10116 GN=Micos10 PE=3 SV=1	8.55	76	1.28237	0.358816	0.0339055	UP
P13601	Aldh1a7	Aldehyde dehydrogenase, cytosolic 1 OS=Rattus norvegicus OX=10116 GN=Aldh1a7 PE=1 SV=2	54.56	501	1.52759	0.611261	0.00376272	UP
P20761	Igh-1a	Ig gamma-2B chain C region OS=Rattus norvegicus OX=10116 GN=Igh-1a PE=1 SV=1	36.497	333	1.23508	0.304602	0.0274756	UP
P50116	S100a9	Protein S100-A9 OS=Rattus norvegicus OX=10116 GN=S100a9 PE=1 SV=3	13.145	113	1.49089	0.576178	0.030867	UP
A0A0G2JSP8	Ckm	Creatine kinase M-type OS=Rattus norvegicus OX=10116 GN=Ckm PE=1 SV=1	43.019	381	0.57568	-0.796661	0.000556656	DOWN
A0A0G2JTX7	Col6a5	Collagen type VI alpha 5 chain OS=Rattus norvegicus OX=10116 GN=Col6a5 PE=1 SV=1	288.983	2632	0.510638	-0.969626	0.00167499	DOWN
A0A0G2K0N6		Uncharacterized protein OS=Rattus norvegicus OX=10116 PE=1 SV=1	10.753	97	0.627036	-0.673381	0.0158003	DOWN
A0A0G2K304		Uncharacterized protein OS=Rattus norvegicus OX=10116 PE=4 SV=1	12.589	116	0.647746	-0.626499	0.0158707	DOWN
A0A0G2K3M5	Zfp281	Zinc finger protein 281 OS=Rattus norvegicus OX=10116 GN=Zfp281 PE=1 SV=1	96.657	890	0.332574	-1.58825	0.0112885	DOWN
A0A0G2KAJ7	Col12a1	Collagen alpha-1(XII) chain OS=Rattus norvegicus OX=10116 GN=Col12a1 PE=1 SV=1	342.526	3143	0.672847	-0.57165	0.00108743	DOWN
D3ZDF3	Mrvi1	MRV integration site 1 homolog (Mouse) (Predicted), isoform CRA_b OS=Rattus norvegicus OX=10116 GN=Mrvi1 PE=1 SV=1	93.567	855	0.393864	-1.34423	0.0278035	DOWN
F1LQ00	Col5a2	Collagen type V alpha 2 chain OS=Rattus norvegicus OX=10116 GN=Col5a2 PE=1 SV=3	145.202	1494	0.772226	-0.372905	0.0123931	DOWN
F1LS40	Col1a2	Collagen type I alpha 2 chain OS=Rattus norvegicus OX=10116 GN=Col1a2 PE=1 SV=3	129.63	1372	0.670121	-0.577507	0.000554701	DOWN
F1LSF5	Plin1	Perilipin OS=Rattus norvegicus OX=10116 GN=Plin1 PE=1 SV=3	55.678	517	0.618163	-0.693942	0.00993017	DOWN
G3V6E7	Fmod	Fibromodulin OS=Rattus norvegicus OX=10116 GN=Fmod PE=4 SV=1	43.134	376	0.662023	-0.595048	0.0018723	DOWN
G3V9M6	Fbn1	Fibrillin 1 OS=Rattus norvegicus OX=10116 GN=Fbn1 PE=1 SV=1	311.953	2872	0.788432	-0.342943	0.0168799	DOWN
M0R7S5	Plin4	Perilipin 4 OS=Rattus norvegicus OX=10116 GN=Plin4 PE=4 SV=2	141.265	1395	0.779423	-0.359522	0.0347254	DOWN
P02454	Col1a1	Collagen alpha-1(I) chain OS=Rattus norvegicus OX=10116 GN=Col1a1 PE=1 SV=5	137.953	1453	0.601665	-0.732967	0.000660559	DOWN
P04639	Apoa1	Apolipoprotein A-I OS=Rattus norvegicus OX=10116 GN=Apoa1 PE=1 SV=2	30.062	259	0.643378	-0.636262	0.00810903	DOWN
P05545	Serpina3k	Serine protease inhibitor A3K OS=Rattus norvegicus OX=10116 GN=Serpina3k PE=1 SV=3	46.562	416	0.426864	-1.22815	0.00507297	DOWN
P06911	Lcn5	Epididymal-specific lipocalin-5 OS=Rattus norvegicus OX=10116 GN=Lcn5 PE=1 SV=2	20.67	188	0.761892	-0.392341	0.00159674	DOWN
P14141	Ca3	Carbonic anhydrase 3 OS=Rattus norvegicus OX=10116 GN=Ca3 PE=1 SV=3	29.431	260	0.470014	-1.08922	0.0199846	DOWN
P15429	Eno3	Beta-enolase OS=Rattus norvegicus OX=10116 GN=Eno3 PE=1 SV=3	47.014	434	0.668299	-0.581435	0.00109885	DOWN
P18163	Acsl1	Long-chain-fatty-acid--CoA ligase 1 OS=Rattus norvegicus OX=10116 GN=Acsl1 PE=1 SV=1	78.179	699	0.743217	-0.428145	0.00410145	DOWN
P56702	Dbil5	Diazepam-binding inhibitor-like 5 OS=Rattus norvegicus OX=10116 GN=Dbil5 PE=2 SV=2	9.864	87	0.634387	-0.656565	0.00199794	DOWN
P70584	Acadsb	Short/branched chain specific acyl-CoA dehydrogenase, mitochondrial OS=Rattus norvegicus OX=10116 GN=Acadsb PE=1 SV=1	47.824	432	0.815768	-0.29377	0.0277315	DOWN
Q01129	Dcn	Decorin OS=Rattus norvegicus OX=10116 GN=Dcn PE=1 SV=1	39.805	354	0.718046	-0.477852	0.00692303	DOWN
Q5BJY9	Krt18	Keratin, type I cytoskeletal 18 OS=Rattus norvegicus OX=10116 GN=Krt18 PE=1 SV=3	47.761	423	0.698591	-0.517481	0.0169489	DOWN
Q5GAL8	Rnase12	Probable inactive ribonuclease-like protein 12 OS=Rattus norvegicus OX=10116 GN=Rnase12 PE=3 SV=1	16.976	145	0.75714	-0.401368	0.0475589	DOWN
Q99ND5	Sult1e1	Sulfotransferase OS=Rattus norvegicus OX=10116 GN=Sult1e1 PE=1 SV=1	35.362	295	0.58044	-0.78478	0.00977355	DOWN
Q9EQP5	Prelp	Prolargin OS=Rattus norvegicus OX=10116 GN=Prelp PE=2 SV=1	43.179	377	0.73614	-0.441947	0.0110683	DOWN
Q9JI04	Col5a3	Alpha 4 type V collagen OS=Rattus norvegicus OX=10116 GN=Col5a3 PE=2 SV=1	171.575	1737	0.736452	-0.441337	0.0102846	DOWN
B2RYB1	Txndc11	Thioredoxin domain-containing 11 OS=Rattus norvegicus OX=10116 GN=Txndc11 PE=1 SV=1	105.91	947	0.822379	-0.282124	0.0408193	DOWN
G3V8Z6	Krit1	KRIT1, ankyrin repeat-containing OS=Rattus norvegicus OX=10116 GN=Krit1 PE=4 SV=1	84.006	736	0.802305	-0.317778	0.00995552	DOWN
A0A088DKH8	Amhr2	Receptor protein serine/threonine kinase OS=Rattus norvegicus OX=10116 GN=Amhr2 PE=2 SV=1	45.991	429	0.918643	-0.122424	0.336969	NO
A0A096MIX2	Ddx17	DEAD (Asp-Glu-Ala-Asp) box polypeptide 17, isoform CRA_a OS=Rattus norvegicus OX=10116 GN=Ddx17 PE=1 SV=1	72.645	652	1.01686	0.0241275	0.723172	NO
A0A096MIZ7	Ttc23	Tetratricopeptide repeat protein 23 (Fragment) OS=Rattus norvegicus OX=10116 GN=Ttc23 PE=4 SV=1	22.233	193	1.05984	0.0838506	0.67572	NO
A0A096MJ11	Gsdmd	Gasdermin D OS=Rattus norvegicus OX=10116 GN=Gsdmd PE=1 SV=1	53.213	488	1.04644	0.0654927	0.944149	NO
A0A096MJ27	Mdn1	Uncharacterized protein (Fragment) OS=Rattus norvegicus OX=10116 GN=Mdn1 PE=1 SV=1	118.001	1053	1.0137	0.0196306	0.961712	NO
A0A096MJA9	Asph	Aspartate-beta-hydroxylase OS=Rattus norvegicus OX=10116 GN=Asph PE=1 SV=1	74.89	657	0.879872	-0.184635	0.261979	NO
A0A096MJB3	Wdr82	WD repeat domain 82 (Fragment) OS=Rattus norvegicus OX=10116 GN=Wdr82 PE=1 SV=1	25.305	227	1.04598	0.0648619	0.177097	NO
A0A096MJG9	Mdn1	Uncharacterized protein (Fragment) OS=Rattus norvegicus OX=10116 GN=Mdn1 PE=4 SV=1	49.743	445	1.00523	0.00752988	0.966717	NO
A0A096MJH0	Ube2j1	Ubiquitin-conjugating enzyme E2, J1 (Fragment) OS=Rattus norvegicus OX=10116 GN=Ube2j1 PE=4 SV=1	10.155	92	1.03702	0.0524393	0.963468	NO
A0A096MJI4	Gigyf2	Uncharacterized protein (Fragment) OS=Rattus norvegicus OX=10116 GN=Gigyf2 PE=1 SV=1	64.159	538	1.00535	0.00770335	0.956725	NO
A0A096MJJ4	Cfap58	Cilia and flagella-associated protein 58 OS=Rattus norvegicus OX=10116 GN=Cfap58 PE=4 SV=1	103.745	873	0.984137	-0.0230683	0.908598	NO
A0A096MJJ6	Acbd5	Acyl-CoA-binding domain-containing protein 5 OS=Rattus norvegicus OX=10116 GN=Acbd5 PE=1 SV=1	52.39	470	1.06635	0.0926757	0.763608	NO
A0A096MJP0	Taf9	Transcription initiation factor TFIID subunit 9 (Fragment) OS=Rattus norvegicus OX=10116 GN=Taf9 PE=1 SV=1	17.367	155	0.979478	-0.0299143	0.930884	NO
A0A096MJP3	Cpsf4	Cleavage and polyadenylation-specificity factor subunit 4 OS=Rattus norvegicus OX=10116 GN=Cpsf4 PE=4 SV=1	23.653	211	0.97612	-0.0348691	0.952623	NO
A0A096MJP4	Cep41	Centrosomal protein of 41 kDa OS=Rattus norvegicus OX=10116 GN=Cep41 PE=1 SV=1	41.32	373	1.05861	0.0821727	0.797762	NO
A0A096MJU2	Dnhd1	Dynein heavy chain domain 1 OS=Rattus norvegicus OX=10116 GN=Dnhd1 PE=4 SV=1	540.055	4770	1.04792	0.0675322	0.741651	NO
A0A096MJU8	Zmynd12	Zinc finger, MYND-type-containing 12 OS=Rattus norvegicus OX=10116 GN=Zmynd12 PE=4 SV=1	41.364	365	1.05071	0.0713692	0.404456	NO
A0A096MJW5	Plch1	Phosphoinositide phospholipase C OS=Rattus norvegicus OX=10116 GN=Plch1 PE=4 SV=1	116.148	1015	1.021	0.0299824	0.778969	NO
A0A096MJX4	Fsip2	Fibrous sheath-interacting protein 2 OS=Rattus norvegicus OX=10116 GN=Fsip2 PE=1 SV=1	778.291	6942	1.00849	0.0121982	0.900048	NO
A0A096MJX5	RGD1305178	Similar to Hypothetical protein MGC11690 OS=Rattus norvegicus OX=10116 GN=RGD1305178 PE=1 SV=1	33.544	289	1.01187	0.0170309	0.981168	NO
A0A096MJY0	Chd2	Chromodomain helicase DNA-binding protein 2 OS=Rattus norvegicus OX=10116 GN=Chd2 PE=1 SV=1	210.919	1827	0.975432	-0.0358873	0.980014	NO
A0A096MJY6	Gbe1	Glucan (1,4-alpha-), branching enzyme 1 (Fragment) OS=Rattus norvegicus OX=10116 GN=Gbe1 PE=1 SV=1	47.164	412	1.00835	0.0119998	0.974701	NO
A0A096MJZ0	Dnal1	Dynein light chain 1, axonemal OS=Rattus norvegicus OX=10116 GN=Dnal1 PE=1 SV=1	21.503	190	0.995292	-0.00680835	0.990004	NO
A0A096MJZ2	Tbl2	RCG21429, isoform CRA_b OS=Rattus norvegicus OX=10116 GN=Tbl2 PE=1 SV=1	49.614	442	1.00423	0.00608794	0.973541	NO
A0A096MJZ7		Uncharacterized protein (Fragment) OS=Rattus norvegicus OX=10116 PE=1 SV=1	71.912	668	1.12719	0.172735	0.180892	NO
A0A096MJZ8	Kdm5a	Lysine demethylase 5A OS=Rattus norvegicus OX=10116 GN=Kdm5a PE=1 SV=1	185.962	1635	0.916443	-0.125883	0.686536	NO
A0A096MK13	Pola1	DNA polymerase (Fragment) OS=Rattus norvegicus OX=10116 GN=Pola1 PE=3 SV=1	109.675	957	0.89529	-0.159573	0.870592	NO
A0A096MK15	Neb	Nebulin OS=Rattus norvegicus OX=10116 GN=Neb PE=1 SV=1	772.102	6666	1.01576	0.0225526	0.947447	NO
A0A096MK18	Ppip5k2	Inositol hexakisphosphate and diphosphoinositol-pentakisphosphate kinase (Fragment) OS=Rattus norvegicus OX=10116 GN=Ppip5k2 PE=1 SV=1	74.026	656	0.996458	-0.00511862	0.961153	NO
A0A096MK75	Rhog	Ras homolog family member G (Fragment) OS=Rattus norvegicus OX=10116 GN=Rhog PE=1 SV=1	19.873	178	0.978864	-0.0308199	0.857658	NO
A0A096MK83	Bud31	Protein BUD31 homolog (Fragment) OS=Rattus norvegicus OX=10116 GN=Bud31 PE=1 SV=6	14.584	121	0.973789	-0.0383193	0.946995	NO
A0A096MK92	Ift88	Intraflagellar transport 88 OS=Rattus norvegicus OX=10116 GN=Ift88 PE=4 SV=1	93.055	825	1.0268	0.0381513	0.838058	NO
A0A096MK98	Slfn5	Schlafen family member 5 OS=Rattus norvegicus OX=10116 GN=Slfn5 PE=1 SV=1	101.047	883	0.942906	-0.0848149	0.050939	NO
A0A096MKB0	Rab24	RAB24, member RAS oncogene family OS=Rattus norvegicus OX=10116 GN=Rab24 PE=1 SV=1	23.144	203	0.957151	-0.0631821	0.847307	NO
A0A096MKC0	Gigyf2	Uncharacterized protein (Fragment) OS=Rattus norvegicus OX=10116 GN=Gigyf2 PE=1 SV=1	83.433	740	1.00198	0.00284944	0.993814	NO
A0A096MKE9	Lig3	DNA ligase OS=Rattus norvegicus OX=10116 GN=Lig3 PE=1 SV=1	112.017	1002	1.0352	0.049906	0.688956	NO
A0A096MKF1	Ppip5k2	Inositol hexakisphosphate and diphosphoinositol-pentakisphosphate kinase (Fragment) OS=Rattus norvegicus OX=10116 GN=Ppip5k2 PE=1 SV=1	49.25	431	0.985911	-0.0204701	0.864726	NO
A0A096MKG5	Nadk2	NAD kinase 2, mitochondrial OS=Rattus norvegicus OX=10116 GN=Nadk2 PE=1 SV=1	50.654	450	1.04987	0.0702062	0.973467	NO
A0A096MKH2	Vta1	Similar to RIKEN cDNA 1110059P08 OS=Rattus norvegicus OX=10116 GN=Vta1 PE=1 SV=1	33.975	309	1.00868	0.0124668	0.943195	NO
A0A096P6L9	C5	Complement C5 OS=Rattus norvegicus OX=10116 GN=C5 PE=1 SV=2	189.081	1681	0.931188	-0.102855	0.659466	NO
A0A096P6M0	Oaz3	Ornithine decarboxylase antizyme 3 OS=Rattus norvegicus OX=10116 GN=Oaz3 PE=1 SV=2	28.167	243	1.27771	0.35356	0.469963	NO
A0A096P6M6	Aox2	Aldehyde oxidase 2 OS=Rattus norvegicus OX=10116 GN=Aox2 PE=4 SV=2	147.933	1345	1.10868	0.148845	0.674566	NO
A0A0A0MXU4	Emc2	ER membrane protein complex subunit 2 OS=Rattus norvegicus OX=10116 GN=Emc2 PE=4 SV=2	34.513	296	1.00946	0.0135781	0.968874	NO
A0A0A0MXU8	Cav2	Caveolin OS=Rattus norvegicus OX=10116 GN=Cav2 PE=1 SV=1	18.236	162	0.821036	-0.284483	0.803852	NO
A0A0A0MXW3	H2afz	Histone H2A OS=Rattus norvegicus OX=10116 GN=H2afz PE=3 SV=1	13.422	127	0.97451	-0.0372506	0.903126	NO
A0A0A0MXW7	Gtf2b	Transcription initiation factor IIB OS=Rattus norvegicus OX=10116 GN=Gtf2b PE=1 SV=2	31.082	281	0.920366	-0.11972	0.302128	NO
A0A0A0MXW9	Rbmxl1	RNA-binding motif protein, X-linked-like-1 OS=Rattus norvegicus OX=10116 GN=Rbmxl1 PE=1 SV=1	40.07	368	0.940767	-0.0880905	0.899989	NO
A0A0A0MY03	Poc1b	POC1 centriolar protein homolog B OS=Rattus norvegicus OX=10116 GN=Poc1b PE=4 SV=2	53.512	477	1.07192	0.100192	0.684606	NO
A0A0A0MY07	Usp15	Ubiquitin carboxyl-terminal hydrolase 15 OS=Rattus norvegicus OX=10116 GN=Usp15 PE=1 SV=1	109.241	952	1.02802	0.0398659	0.708212	NO
A0A0A0MY22	Siae	Sialate O-acetylesterase OS=Rattus norvegicus OX=10116 GN=Siae PE=1 SV=1	60.508	542	0.983294	-0.0243056	0.867812	NO
A0A0A0MY39	Abcb9	ATP-binding cassette sub-family B member 9 OS=Rattus norvegicus OX=10116 GN=Abcb9 PE=4 SV=2	84.055	762	0.934115	-0.0983272	0.627315	NO
A0A0A0MY48	Dnm2	Dynamin-2 OS=Rattus norvegicus OX=10116 GN=Dnm2 PE=1 SV=2	97.254	860	1.00902	0.0129552	0.896883	NO
A0A0G2JSG6	Ak2	Adenylate kinase 2, mitochondrial OS=Rattus norvegicus OX=10116 GN=Ak2 PE=1 SV=1	25.529	232	1.03749	0.053094	0.906503	NO
A0A0G2JSH5	Alb	Serum albumin OS=Rattus norvegicus OX=10116 GN=Alb PE=1 SV=1	68.759	608	1.69807	0.7639	0.477989	NO
A0A0G2JSH9	Prdx2	Peroxiredoxin-2 OS=Rattus norvegicus OX=10116 GN=Prdx2 PE=1 SV=1	21.798	198	1.08508	0.117797	0.605116	NO
A0A0G2JSI1	Aldh9a1	4-trimethylaminobutyraldehyde dehydrogenase OS=Rattus norvegicus OX=10116 GN=Aldh9a1 PE=1 SV=1	54.05	497	1.05519	0.0775093	0.680018	NO
A0A0G2JSJ3	Slc2a3	Solute carrier family 2 (Facilitated glucose transporter), member 3 OS=Rattus norvegicus OX=10116 GN=Slc2a3 PE=1 SV=1	53.563	493	0.977559	-0.0327448	0.912814	NO
A0A0G2JSJ8	Fuca1	Alpha-L-fucosidase OS=Rattus norvegicus OX=10116 GN=Fuca1 PE=1 SV=1	53.473	462	1.01989	0.0284074	0.905562	NO
A0A0G2JSK1	Serpina3c	RCG20603 OS=Rattus norvegicus OX=10116 GN=Serpina3c PE=3 SV=1	46.477	416	1.00921	0.0132254	0.961742	NO
A0A0G2JSK2	Cyb5r4	Cytochrome b5 reductase 4 OS=Rattus norvegicus OX=10116 GN=Cyb5r4 PE=1 SV=1	58.801	520	0.963833	-0.0531456	0.934526	NO
A0A0G2JSK5	Itgb1	Integrin beta OS=Rattus norvegicus OX=10116 GN=Itgb1 PE=1 SV=1	88.344	798	0.914177	-0.129455	0.593427	NO
A0A0G2JSK9	Bhmt	Betaine--homocysteine S-methyltransferase 1 OS=Rattus norvegicus OX=10116 GN=Bhmt PE=1 SV=1	44.993	407	1.07471	0.103946	0.675189	NO
A0A0G2JSL2	Trappc4	RCG58353, isoform CRA_e OS=Rattus norvegicus OX=10116 GN=Trappc4 PE=1 SV=1	24.375	219	1.00802	0.011526	0.97083	NO
A0A0G2JSM0	Dnajc2	DnaJ (Hsp40) homolog, subfamily C, member 2 OS=Rattus norvegicus OX=10116 GN=Dnajc2 PE=1 SV=1	71.868	621	1.00431	0.00619917	0.98314	NO
A0A0G2JSM1	Selenos	Ratsg2, isoform CRA_b OS=Rattus norvegicus OX=10116 GN=Selenos PE=1 SV=1	21.115	188	1.00348	0.00501583	0.991595	NO
A0A0G2JSM3	Pdlim3	PDZ and LIM domain 3, isoform CRA_a OS=Rattus norvegicus OX=10116 GN=Pdlim3 PE=1 SV=1	34.418	316	0.942848	-0.0849035	0.854205	NO
A0A0G2JSM4	Bet1l	BET1-like protein OS=Rattus norvegicus OX=10116 GN=Bet1l PE=1 SV=1	12.41	111	1.02202	0.031419	0.972357	NO
A0A0G2JSM7	Add1	Adducin 1 (Alpha), isoform CRA_b OS=Rattus norvegicus OX=10116 GN=Add1 PE=1 SV=1	80.339	735	0.972638	-0.0400256	0.876521	NO
A0A0G2JSQ0	Ppp2r2d	Serine/threonine-protein phosphatase 2A 55 kDa regulatory subunit B OS=Rattus norvegicus OX=10116 GN=Ppp2r2d PE=1 SV=1	51.973	453	1.00216	0.00311614	0.995398	NO
A0A0G2JSQ1	Sncb	Beta-synuclein OS=Rattus norvegicus OX=10116 GN=Sncb PE=1 SV=1	14.222	134	1.02374	0.0338451	0.831329	NO
A0A0G2JSQ4	Tpm1	Tropomyosin 1, alpha, isoform CRA_p OS=Rattus norvegicus OX=10116 GN=Tpm1 PE=1 SV=1	28.557	248	1.0017	0.00245583	0.996753	NO
A0A0G2JSQ9	Pelp1	Proline-, glutamic acid- and leucine-rich protein 1 OS=Rattus norvegicus OX=10116 GN=Pelp1 PE=1 SV=1	124.21	1177	0.971892	-0.0411328	0.780618	NO
A0A0G2JSR0	Vdac3	Voltage-dependent anion-selective channel protein 3 OS=Rattus norvegicus OX=10116 GN=Vdac3 PE=1 SV=1	30.784	283	1.00044	0.000634189	0.996862	NO
A0A0G2JSR7	Matr3	Matrin-3 OS=Rattus norvegicus OX=10116 GN=Matr3 PE=1 SV=1	94.502	845	1.00956	0.0137286	0.907412	NO
A0A0G2JSR8	Cyp17a1	Cytochrome P450, family 17, subfamily a, polypeptide 1 OS=Rattus norvegicus OX=10116 GN=Cyp17a1 PE=1 SV=1	57.264	507	1.15699	0.210374	0.457137	NO
A0A0G2JSS1	Ilkap	Integrin-linked kinase-associated serine/threonine phosphatase 2C OS=Rattus norvegicus OX=10116 GN=Ilkap PE=1 SV=1	42.718	392	0.984681	-0.0222721	0.955038	NO
A0A0G2JSS8	Prdx5	Peroxiredoxin OS=Rattus norvegicus OX=10116 GN=Prdx5 PE=1 SV=1	22.207	213	1.00348	0.00500719	0.983635	NO
A0A0G2JST5	Eln	Elastin OS=Rattus norvegicus OX=10116 GN=Eln PE=1 SV=1	68.021	812	0.930238	-0.104328	0.427219	NO
A0A0G2JSV6	Hba-a2	Globin c2 OS=Rattus norvegicus OX=10116 GN=Hba-a2 PE=1 SV=1	15.285	142	1.08175	0.113365	0.773275	NO
A0A0G2JSW0	Myl12b	Myosin regulatory light chain 12B OS=Rattus norvegicus OX=10116 GN=Myl12b PE=4 SV=1	19.779	172	0.96235	-0.0553662	0.812219	NO
A0A0G2JSY2	Cast	Calpastatin OS=Rattus norvegicus OX=10116 GN=Cast PE=1 SV=1	73.156	675	0.997719	-0.00329512	0.99443	NO
A0A0G2JT03	Bbip1	BBSome-interacting protein 1 OS=Rattus norvegicus OX=10116 GN=Bbip1 PE=4 SV=1	7.776	67	1.11231	0.153557	0.289132	NO
A0A0G2JT15	Slc11a2	Natural resistance-associated macrophage protein 2 OS=Rattus norvegicus OX=10116 GN=Slc11a2 PE=1 SV=1	56.817	520	1.04483	0.063269	0.87613	NO
A0A0G2JT30	Mat2b	Methionine adenosyltransferase 2 subunit beta OS=Rattus norvegicus OX=10116 GN=Mat2b PE=1 SV=1	36.236	323	1.02754	0.0391995	0.840129	NO
A0A0G2JT51	Pafah2	Platelet-activating factor acetylhydrolase OS=Rattus norvegicus OX=10116 GN=Pafah2 PE=1 SV=1	42.396	383	1.01608	0.0230181	0.976773	NO
A0A0G2JT63	Cyfip2	Cytoplasmic FMR1-interacting protein 2 OS=Rattus norvegicus OX=10116 GN=Cyfip2 PE=4 SV=1	112.028	967	0.986734	-0.0192665	0.973979	NO
A0A0G2JT64	Akr1b8	Aldo-keto reductase family 1, member B8 OS=Rattus norvegicus OX=10116 GN=Akr1b8 PE=1 SV=1	35.989	316	0.791617	-0.337125	0.0507276	NO
A0A0G2JT86		Uncharacterized protein OS=Rattus norvegicus OX=10116 PE=1 SV=1	176.634	1529	0.995667	-0.00626549	0.991007	NO
A0A0G2JT93	Ctnnb1	Catenin (Cadherin associated protein), beta 1, isoform CRA_a OS=Rattus norvegicus OX=10116 GN=Ctnnb1 PE=1 SV=1	85.471	781	1.01305	0.0187038	0.970947	NO
A0A0G2JTA0	Faf2	FAS-associated factor 2 OS=Rattus norvegicus OX=10116 GN=Faf2 PE=1 SV=1	52.46	445	1.02169	0.0309578	0.864401	NO
A0A0G2JTB2	Gbe1	Glucan (1,4-alpha-), branching enzyme 1 OS=Rattus norvegicus OX=10116 GN=Gbe1 PE=1 SV=1	75.706	655	1.0077	0.0110654	0.947871	NO
A0A0G2JTB7	Ptpn21	Tyrosine-protein phosphatase non-receptor type OS=Rattus norvegicus OX=10116 GN=Ptpn21 PE=1 SV=1	133.439	1175	1.05331	0.0749268	0.828864	NO
A0A0G2JTD1	Rprd2	Regulation of nuclear pre-mRNA domain-containing 2 OS=Rattus norvegicus OX=10116 GN=Rprd2 PE=1 SV=1	154.317	1451	1.02793	0.0397409	0.76866	NO
A0A0G2JTD7	Clasp1	Cytoplasmic linker-associated protein 1 OS=Rattus norvegicus OX=10116 GN=Clasp1 PE=1 SV=1	161	1458	1.04929	0.0694198	0.757315	NO
A0A0G2JTF5	Usp34	Ubiquitin-specific peptidase 34 OS=Rattus norvegicus OX=10116 GN=Usp34 PE=1 SV=1	330.396	2891	0.914618	-0.128758	0.87359	NO
A0A0G2JTG1	Hspe1	10 kDa heat shock protein, mitochondrial OS=Rattus norvegicus OX=10116 GN=Hspe1 PE=1 SV=1	9.388	89	1.08213	0.113879	0.739365	NO
A0A0G2JTG7	Hnrnph1	Heterogeneous nuclear ribonucleoprotein H OS=Rattus norvegicus OX=10116 GN=Hnrnph1 PE=1 SV=1	49.199	449	1.02134	0.0304666	0.9318	NO
A0A0G2JTH7	Ube3a	Ubiquitin protein ligase E3A OS=Rattus norvegicus OX=10116 GN=Ube3a PE=1 SV=1	95.638	832	0.98459	-0.0224057	0.887757	NO
A0A0G2JTI5	Ralgps2	Ral GEF with PH domain and SH3-binding motif 2 OS=Rattus norvegicus OX=10116 GN=Ralgps2 PE=1 SV=1	68.287	611	0.979457	-0.0299457	0.925025	NO
A0A0G2JTI7	Prpf3	Pre-mRNA-processing factor 3 OS=Rattus norvegicus OX=10116 GN=Prpf3 PE=1 SV=1	77.441	683	0.993629	-0.00922104	0.924667	NO
A0A0G2JTL4	Kit	Mast/stem cell growth factor receptor OS=Rattus norvegicus OX=10116 GN=Kit PE=1 SV=1	108.956	974	0.994199	-0.00839345	0.991095	NO
A0A0G2JTM1		Uncharacterized protein OS=Rattus norvegicus OX=10116 PE=1 SV=1	80.284	706	1.07141	0.0995149	0.873516	NO
A0A0G2JTM7	Brd7	Bromodomain-containing 7 OS=Rattus norvegicus OX=10116 GN=Brd7 PE=1 SV=1	73.945	652	0.99505	-0.00715885	0.986873	NO
A0A0G2JTN4	Pfas	Phosphoribosylformylglycinamidine synthase OS=Rattus norvegicus OX=10116 GN=Pfas PE=1 SV=1	144.392	1337	1.00274	0.00394562	0.971825	NO
A0A0G2JTR6	Pmfbp1	Polyamine-modulated factor 1-binding protein 1 OS=Rattus norvegicus OX=10116 GN=Pmfbp1 PE=4 SV=1	119.508	1023	0.952115	-0.0707923	0.828776	NO
A0A0G2JTT6	Herc1	HECT and RLD domain-containing E3 ubiquitin protein ligase family member 1 OS=Rattus norvegicus OX=10116 GN=Herc1 PE=1 SV=1	531.543	4852	0.994714	-0.00764665	0.99303	NO
A0A0G2JTY6	Grsf1	G-rich RNA sequence-binding factor 1 OS=Rattus norvegicus OX=10116 GN=Grsf1 PE=1 SV=1	43.549	381	0.99613	-0.00559381	0.993818	NO
A0A0G2JU01	Arhgef1	Rho guanine nucleotide exchange factor 1 OS=Rattus norvegicus OX=10116 GN=Arhgef1 PE=1 SV=1	96.685	862	1.00088	0.00127304	0.999352	NO
A0A0G2JU07	Ube2v2	Ubiquitin-conjugating enzyme E2 variant 2 OS=Rattus norvegicus OX=10116 GN=Ube2v2 PE=1 SV=1	16.457	145	0.99498	-0.00726049	0.97908	NO
A0A0G2JU12	Mgst2	Microsomal glutathione S-transferase 2 OS=Rattus norvegicus OX=10116 GN=Mgst2 PE=1 SV=1	14.829	128	1.06637	0.0927047	0.93975	NO
A0A0G2JU15	Ptcd3	Pentatricopeptide repeat domain 3 OS=Rattus norvegicus OX=10116 GN=Ptcd3 PE=1 SV=1	84.557	747	0.975738	-0.0354337	0.834734	NO
A0A0G2JU25	Galnt2	Polypeptide N-acetylgalactosaminyltransferase OS=Rattus norvegicus OX=10116 GN=Galnt2 PE=1 SV=1	61.854	542	0.936342	-0.0948926	0.795525	NO
A0A0G2JU49	Mtx1	Metaxin 1 OS=Rattus norvegicus OX=10116 GN=Mtx1 PE=1 SV=1	51.926	463	1.01035	0.0148507	0.907816	NO
A0A0G2JU73	Trip12	E3 ubiquitin-protein ligase TRIP12 OS=Rattus norvegicus OX=10116 GN=Trip12 PE=1 SV=1	225.612	2038	0.988203	-0.0171202	0.719224	NO
A0A0G2JU77	Eif3k	Eukaryotic translation initiation factor 3 subunit K OS=Rattus norvegicus OX=10116 GN=Eif3k PE=1 SV=1	24.792	215	0.986308	-0.0198895	0.94744	NO
A0A0G2JU89	Ubr4	E3 ubiquitin-protein ligase UBR4 OS=Rattus norvegicus OX=10116 GN=Ubr4 PE=1 SV=1	573.876	5193	1.00568	0.00816933	0.949168	NO
A0A0G2JU91	Ncor2	Nuclear receptor co-repressor 2 OS=Rattus norvegicus OX=10116 GN=Ncor2 PE=1 SV=1	269.125	2463	1.01144	0.0164075	0.97475	NO
A0A0G2JUA5	Ahnak	AHNAK nucleoprotein OS=Rattus norvegicus OX=10116 GN=Ahnak PE=1 SV=1	581.125	5450	0.935016	-0.0969369	0.0749549	NO
A0A0G2JUB0	Fam3c	Protein FAM3C OS=Rattus norvegicus OX=10116 GN=Fam3c PE=1 SV=1	24.735	227	0.838874	-0.253473	0.317994	NO
A0A0G2JUC7	Dctn2	Dynactin subunit 2 OS=Rattus norvegicus OX=10116 GN=Dctn2 PE=1 SV=1	46.222	420	1.01234	0.0176972	0.866386	NO
A0A0G2JUC9	Herc2	HECT and RLD domain-containing E3 ubiquitin protein ligase 2 OS=Rattus norvegicus OX=10116 GN=Herc2 PE=1 SV=1	527.477	4836	1.01072	0.0153784	0.991757	NO
A0A0G2JUF1	Pecr	Peroxisomal trans-2-enoyl-CoA reductase OS=Rattus norvegicus OX=10116 GN=Pecr PE=1 SV=1	30.248	285	0.977976	-0.0321288	0.83839	NO
A0A0G2JUF8	Top2a	DNA topoisomerase 2 OS=Rattus norvegicus OX=10116 GN=Top2a PE=1 SV=1	172.434	1520	0.987117	-0.0187075	0.955887	NO
A0A0G2JUG7	Iqsec1	IQ motif and Sec7 domain 1 OS=Rattus norvegicus OX=10116 GN=Iqsec1 PE=1 SV=1	108.08	962	1.00857	0.0123069	0.962471	NO
A0A0G2JUH7	Spag8	Sperm-associated antigen 8 OS=Rattus norvegicus OX=10116 GN=Spag8 PE=4 SV=1	50.832	464	0.960605	-0.0579852	0.786336	NO
A0A0G2JUJ9	Sec63	SEC63 homolog, protein translocation regulator OS=Rattus norvegicus OX=10116 GN=Sec63 PE=1 SV=1	87.717	760	0.992987	-0.010154	0.966919	NO
A0A0G2JUK2	Lsm14a	LSM14A mRNA-processing body assembly factor OS=Rattus norvegicus OX=10116 GN=Lsm14a PE=1 SV=1	50.606	463	0.836972	-0.256749	0.179356	NO
A0A0G2JUL7	Sept11	Septin 6 (Predicted), isoform CRA_b OS=Rattus norvegicus OX=10116 GN=Sept11 PE=1 SV=1	49.341	429	1.04105	0.0580411	0.444083	NO
A0A0G2JUM8	Coa6	Cytochrome c oxidase assembly factor 6 OS=Rattus norvegicus OX=10116 GN=Coa6 PE=1 SV=1	9.368	79	1.01846	0.0263851	0.948591	NO
A0A0G2JUN1	Spata31d3	SPATA31 subfamily D, member 3 OS=Rattus norvegicus OX=10116 GN=Spata31d3 PE=4 SV=1	146.043	1332	0.970614	-0.0430309	0.896609	NO
A0A0G2JUP9	LOC691143	Similar to Serum amyloid A-3 protein precursor OS=Rattus norvegicus OX=10116 GN=LOC691143 PE=1 SV=1	52.908	474	1.04248	0.0600231	0.933072	NO
A0A0G2JUQ6	Zfp185	Zinc finger protein 185 OS=Rattus norvegicus OX=10116 GN=Zfp185 PE=1 SV=1	52.814	483	0.943	-0.0846702	0.735728	NO
A0A0G2JUQ8	Usp48	Ubiquitin carboxyl-terminal hydrolase 48 OS=Rattus norvegicus OX=10116 GN=Usp48 PE=1 SV=1	121.939	1063	0.983107	-0.0245792	0.751598	NO
A0A0G2JUS0	LOC108348175	Protein quaking-like OS=Rattus norvegicus OX=10116 GN=LOC108348175 PE=4 SV=1	35.818	323	1.08936	0.12348	0.725559	NO
A0A0G2JUT1	Cadm1	Cell adhesion molecule 1 OS=Rattus norvegicus OX=10116 GN=Cadm1 PE=1 SV=1	42.832	385	1.07894	0.109619	0.764836	NO
A0A0G2JUT8	Ctu2	Cytoplasmic tRNA 2-thiolation protein 2 OS=Rattus norvegicus OX=10116 GN=Ctu2 PE=1 SV=1	57.741	528	0.939251	-0.0904168	0.950352	NO
A0A0G2JUU7	Tubgcp3	Gamma-tubulin complex component OS=Rattus norvegicus OX=10116 GN=Tubgcp3 PE=1 SV=1	103.089	902	1.02277	0.0324799	0.92957	NO
A0A0G2JUV5	Ccdc40	Coiled-coil domain-containing 40 OS=Rattus norvegicus OX=10116 GN=Ccdc40 PE=1 SV=1	117.244	1025	1.03065	0.0435509	0.550342	NO
A0A0G2JUV7	Cep85	Centrosomal protein 85 OS=Rattus norvegicus OX=10116 GN=Cep85 PE=1 SV=1	85.286	763	0.9746	-0.0371186	0.940776	NO
A0A0G2JUX5	Purb	Transcriptional activator protein Pur-beta OS=Rattus norvegicus OX=10116 GN=Purb PE=1 SV=1	33.532	317	1.05997	0.0840234	0.764416	NO
A0A0G2JUY9	Tma16	Translation machinery-associated 16 homolog OS=Rattus norvegicus OX=10116 GN=Tma16 PE=1 SV=1	24.944	213	1.03136	0.0445548	0.946644	NO
A0A0G2JUZ5	Gldc	Glycine cleavage system P protein OS=Rattus norvegicus OX=10116 GN=Gldc PE=1 SV=1	105.18	943	0.839895	-0.251719	0.581148	NO
A0A0G2JV05	Mroh1	Maestro heat-like repeat family member 1 OS=Rattus norvegicus OX=10116 GN=Mroh1 PE=1 SV=1	181.913	1640	0.993354	-0.00962037	0.93087	NO
A0A0G2JV19	Tgfbrap1	Transforming growth factor, beta receptor-associated protein 1 OS=Rattus norvegicus OX=10116 GN=Tgfbrap1 PE=1 SV=1	97.346	860	1.00593	0.00852485	0.976098	NO
A0A0G2JV20	Fars2	Phenylalanine--tRNA ligase, mitochondrial OS=Rattus norvegicus OX=10116 GN=Fars2 PE=1 SV=1	52.716	454	0.934849	-0.0971955	0.777913	NO
A0A0G2JV26	Ppp4r4	Protein phosphatase 4, regulatory subunit 4 OS=Rattus norvegicus OX=10116 GN=Ppp4r4 PE=1 SV=1	93.835	822	0.961008	-0.0573799	0.898381	NO
A0A0G2JV31	Xpnpep1	X-prolyl aminopeptidase (Aminopeptidase P) 1, soluble, isoform CRA_a OS=Rattus norvegicus OX=10116 GN=Xpnpep1 PE=1 SV=1	74.668	666	1.03619	0.0512868	0.589223	NO
A0A0G2JV51	Nat10	RNA cytidine acetyltransferase OS=Rattus norvegicus OX=10116 GN=Nat10 PE=1 SV=1	115.366	1024	0.978011	-0.0320781	0.940963	NO
A0A0G2JV60	LOC681067	Similar to RIKEN cDNA 1700001F22 OS=Rattus norvegicus OX=10116 GN=LOC681067 PE=4 SV=1	20.394	168	1.25563	0.328416	0.708445	NO
A0A0G2JV67	Ccdc27	Coiled-coil domain-containing 27 OS=Rattus norvegicus OX=10116 GN=Ccdc27 PE=4 SV=1	71.732	621	1.04172	0.0589733	0.922343	NO
A0A0G2JV72	Ube2d3	Ubiquitin-conjugating enzyme E2 D3 OS=Rattus norvegicus OX=10116 GN=Ube2d3 PE=3 SV=1	16.252	143	1.0178	0.025461	0.92663	NO
A0A0G2JV81	Arf3	ADP-ribosylation factor 3 OS=Rattus norvegicus OX=10116 GN=Arf3 PE=3 SV=1	20.569	181	1.05542	0.0778153	0.626127	NO
A0A0G2JV84	Gpt2	Glutamic--pyruvic transaminase 2 OS=Rattus norvegicus OX=10116 GN=Gpt2 PE=1 SV=1	60.289	544	1.01435	0.0205525	0.919516	NO
A0A0G2JVA7	Eif1a	Eukaryotic translation initiation factor 1A OS=Rattus norvegicus OX=10116 GN=Eif1a PE=1 SV=1	16.499	144	1.00246	0.00353804	0.993714	NO
A0A0G2JVB6	Stx12	Syntaxin-12 OS=Rattus norvegicus OX=10116 GN=Stx12 PE=1 SV=1	32.483	285	1.00358	0.0051628	0.97666	NO
A0A0G2JVC7	Sept4	Septin 4 OS=Rattus norvegicus OX=10116 GN=Sept4 PE=1 SV=1	36.062	310	0.896384	-0.157811	0.881252	NO
A0A0G2JVC8	Lss	Terpene cyclase/mutase family member OS=Rattus norvegicus OX=10116 GN=Lss PE=1 SV=1	83.284	733	0.906049	-0.142339	0.820331	NO
A0A0G2JVD0	Rbm28	RNA binding motif protein 28 (Predicted), isoform CRA_b OS=Rattus norvegicus OX=10116 GN=Rbm28 PE=1 SV=1	78.236	700	0.989144	-0.0157475	0.939367	NO
A0A0G2JVF2	Slc22a5	Solute carrier family 22 member 5 OS=Rattus norvegicus OX=10116 GN=Slc22a5 PE=1 SV=1	62.484	557	1.00589	0.00847911	0.981325	NO
A0A0G2JVG3	Pkm	Pyruvate kinase OS=Rattus norvegicus OX=10116 GN=Pkm PE=1 SV=1	53.194	489	1.0542	0.0761521	0.878872	NO
A0A0G2JVH1	Myo5b	Unconventional myosin-Vb OS=Rattus norvegicus OX=10116 GN=Myo5b PE=1 SV=1	212.653	1837	0.948307	-0.0765742	0.0622231	NO
A0A0G2JVH4	Immt	MICOS complex subunit MIC60 OS=Rattus norvegicus OX=10116 GN=Immt PE=1 SV=1	86.23	776	1.03003	0.0426821	0.408962	NO
A0A0G2JVK2	Ppp1cc	Serine/threonine-protein phosphatase OS=Rattus norvegicus OX=10116 GN=Ppp1cc PE=1 SV=1	37.703	332	1.0362	0.0512998	0.917547	NO
A0A0G2JVL2	Dnttip1	Deoxynucleotidyltransferase terminal-interacting protein 1 OS=Rattus norvegicus OX=10116 GN=Dnttip1 PE=4 SV=1	36.77	326	0.995116	-0.0070639	0.985484	NO
A0A0G2JVL6	Ndufa8	NADH dehydrogenase [ubiquinone] 1 alpha subcomplex subunit 8 OS=Rattus norvegicus OX=10116 GN=Ndufa8 PE=1 SV=1	19.965	172	1.05148	0.0724179	0.84773	NO
A0A0G2JVM0	Aldh4a1	Delta-1-pyrroline-5-carboxylate dehydrogenase, mitochondrial OS=Rattus norvegicus OX=10116 GN=Aldh4a1 PE=1 SV=1	61.844	562	1.00499	0.00717769	0.739939	NO
A0A0G2JVM2	Mia3	Uncharacterized protein OS=Rattus norvegicus OX=10116 GN=Mia3 PE=1 SV=1	153.469	1377	1.00712	0.0102426	0.942057	NO
A0A0G2JVN4	Usp19	RCG25629, isoform CRA_a OS=Rattus norvegicus OX=10116 GN=Usp19 PE=1 SV=1	146.205	1322	0.96096	-0.0574523	0.832753	NO
A0A0G2JVP4	Ighm	Immunoglobulin heavy constant mu OS=Rattus norvegicus OX=10116 GN=Ighm PE=1 SV=1	51.709	470	0.90302	-0.14717	0.625245	NO
A0A0G2JVP5	Paip1	Poly(A)-binding protein-interacting protein 1 OS=Rattus norvegicus OX=10116 GN=Paip1 PE=1 SV=1	45.73	400	0.991531	-0.0122696	0.950921	NO
A0A0G2JVS0	LOC100912163	AT-rich interactive domain-containing protein 4B OS=Rattus norvegicus OX=10116 GN=LOC100912163 PE=1 SV=1	132.558	1179	1.02407	0.0343153	0.946245	NO
A0A0G2JVV5	Usp14	Ubiquitin-specific peptidase 14 OS=Rattus norvegicus OX=10116 GN=Usp14 PE=1 SV=1	52.294	458	1.00968	0.0138943	0.950489	NO
A0A0G2JVW5	Huwe1	E3 ubiquitin-protein ligase HUWE1 OS=Rattus norvegicus OX=10116 GN=Huwe1 PE=1 SV=1	447.659	4062	1.00575	0.0082771	0.953962	NO
A0A0G2JVW7	Samd4a	Protein Smaug homolog 1 OS=Rattus norvegicus OX=10116 GN=Samd4a PE=1 SV=1	67.151	610	1.19762	0.260176	0.23335	NO
A0A0G2JVY2	Cd163	CD163 molecule OS=Rattus norvegicus OX=10116 GN=Cd163 PE=1 SV=1	119.609	1111	0.997122	-0.00415852	0.984048	NO
A0A0G2JVZ8	Map4k3	Mitogen-activated protein kinase kinase kinase kinase OS=Rattus norvegicus OX=10116 GN=Map4k3 PE=1 SV=1	93.201	824	0.966953	-0.0484829	0.958459	NO
A0A0G2JW11	Trim36	Tripartite motif-containing 36 OS=Rattus norvegicus OX=10116 GN=Trim36 PE=1 SV=1	81.473	717	1.01277	0.0183109	0.879879	NO
A0A0G2JW28	Add3	Gamma-adducin OS=Rattus norvegicus OX=10116 GN=Add3 PE=1 SV=1	74.964	670	1.00233	0.0033566	0.974932	NO
A0A0G2JW34	Cisd3	CDGSH iron sulfur domain 3 OS=Rattus norvegicus OX=10116 GN=Cisd3 PE=1 SV=1	14.379	127	1.09479	0.130659	0.784538	NO
A0A0G2JW51	Dhx30	ATP-dependent RNA helicase DHX30 OS=Rattus norvegicus OX=10116 GN=Dhx30 PE=1 SV=1	131.055	1169	0.970642	-0.0429881	0.854	NO
A0A0G2JW60	Utrn	Utrophin OS=Rattus norvegicus OX=10116 GN=Utrn PE=1 SV=1	392.077	3424	0.96369	-0.0533587	0.693205	NO
A0A0G2JW88	Map4	Microtubule-associated protein OS=Rattus norvegicus OX=10116 GN=Map4 PE=1 SV=1	233.394	2201	1.01084	0.015555	0.961096	NO
A0A0G2JWA2	Plcg2	1-phosphatidylinositol 4,5-bisphosphate phosphodiesterase gamma OS=Rattus norvegicus OX=10116 GN=Plcg2 PE=1 SV=1	147.635	1265	1.00525	0.00755275	0.982132	NO
A0A0G2JWA3	Xpo7	Exportin 7 OS=Rattus norvegicus OX=10116 GN=Xpo7 PE=1 SV=1	123.78	1087	1.00256	0.00369141	0.993895	NO
A0A0G2JWC5		Uncharacterized protein OS=Rattus norvegicus OX=10116 PE=4 SV=1	62.416	563	1.08391	0.116245	0.751314	NO
A0A0G2JWD6	Ap3b1	AP-3 complex subunit beta OS=Rattus norvegicus OX=10116 GN=Ap3b1 PE=1 SV=1	121.501	1096	1.006	0.00863541	0.899701	NO
A0A0G2JWF4	Aspscr1	ASPSCR1 tether for SLC2A4, UBX domain-containing OS=Rattus norvegicus OX=10116 GN=Aspscr1 PE=1 SV=1	48.177	441	1.02975	0.0423009	0.893029	NO
A0A0G2JWG0	LOC103690022	Uncharacterized protein OS=Rattus norvegicus OX=10116 GN=LOC103690022 PE=1 SV=1	34.888	310	1.04195	0.0592807	0.50791	NO
A0A0G2JWH3	Ncapd2	Condensin complex subunit 1 OS=Rattus norvegicus OX=10116 GN=Ncapd2 PE=1 SV=1	155.462	1389	0.979412	-0.0300126	0.889695	NO
A0A0G2JWJ2	Stk31	Serine threonine kinase 31 OS=Rattus norvegicus OX=10116 GN=Stk31 PE=4 SV=1	115.104	1018	0.973834	-0.038253	0.671225	NO
A0A0G2JWJ4	LOC100911515	Triosephosphate isomerase OS=Rattus norvegicus OX=10116 GN=LOC100911515 PE=1 SV=1	29.057	263	1.01311	0.0187948	0.944876	NO
A0A0G2JWK2	Mecp2	Methyl-CpG-binding protein 2 OS=Rattus norvegicus OX=10116 GN=Mecp2 PE=1 SV=1	53.048	492	0.886794	-0.173328	0.731073	NO
A0A0G2JWM5	Traf3ip1	TRAF3-interacting protein 1 OS=Rattus norvegicus OX=10116 GN=Traf3ip1 PE=1 SV=1	78.082	687	1.07368	0.102567	0.796832	NO
A0A0G2JWN5	Clec2dl1	C-type lectin domain family 2 member D-like 1 OS=Rattus norvegicus OX=10116 GN=Clec2dl1 PE=4 SV=1	25.797	233	1.08919	0.123259	0.658948	NO
A0A0G2JWN9	Brd8	Bromodomain-containing 8 OS=Rattus norvegicus OX=10116 GN=Brd8 PE=1 SV=1	102.593	951	1.03623	0.0513412	0.946729	NO
A0A0G2JWP1	Cstf2	Cleavage stimulation factor subunit 2 OS=Rattus norvegicus OX=10116 GN=Cstf2 PE=1 SV=1	55.55	525	0.943417	-0.0840332	0.814912	NO
A0A0G2JWR5	LOC103694865	TATA-binding protein-associated factor 2N-like OS=Rattus norvegicus OX=10116 GN=LOC103694865 PE=4 SV=1	58.476	560	1.05808	0.0814541	0.977285	NO
A0A0G2JWT6	Pex16	Peroxisomal membrane protein PEX16 OS=Rattus norvegicus OX=10116 GN=Pex16 PE=1 SV=1	38.601	336	1.02109	0.0301147	0.939686	NO
A0A0G2JWU1		Triosephosphate isomerase OS=Rattus norvegicus OX=10116 PE=1 SV=1	27.415	253	1.06177	0.0864751	0.950937	NO
A0A0G2JWU3	LOC100359687	Mitochondrial ribosomal protein L1-like OS=Rattus norvegicus OX=10116 GN=LOC100359687 PE=1 SV=1	34.926	312	1.02848	0.0405124	0.938007	NO
A0A0G2JWV0	Top1mt	DNA topoisomerase I OS=Rattus norvegicus OX=10116 GN=Top1mt PE=1 SV=1	66.377	570	0.945714	-0.0805247	0.930767	NO
A0A0G2JWZ2		Amine oxidase OS=Rattus norvegicus OX=10116 PE=3 SV=1	151.656	1358	0.987682	-0.0178822	0.956328	NO
A0A0G2JWZ9	Ankrd44	Ankyrin repeat domain 44 OS=Rattus norvegicus OX=10116 GN=Ankrd44 PE=1 SV=1	99.436	921	1.01172	0.0168043	0.975982	NO
A0A0G2JX08	Spice1	Spindle and centriole-associated protein 1 OS=Rattus norvegicus OX=10116 GN=Spice1 PE=1 SV=1	96.194	867	0.979492	-0.0298938	0.932472	NO
A0A0G2JX16	Qrich1	Glutamine-rich 1 OS=Rattus norvegicus OX=10116 GN=Qrich1 PE=1 SV=1	86.515	777	0.908229	-0.138871	0.930401	NO
A0A0G2JX25	Gmpr2	GMP reductase OS=Rattus norvegicus OX=10116 GN=Gmpr2 PE=1 SV=1	38.048	348	1.03542	0.0502221	0.95369	NO
A0A0G2JX43	Strn4	Striatin 4 OS=Rattus norvegicus OX=10116 GN=Strn4 PE=1 SV=1	72.762	670	0.921728	-0.117587	0.696922	NO
A0A0G2JX45	Ate1	Arginyl-tRNA--protein transferase 1 OS=Rattus norvegicus OX=10116 GN=Ate1 PE=1 SV=1	58.701	513	1.00094	0.00135705	0.990138	NO
A0A0G2JX47	Col5a1	Collagen alpha-1(V) chain OS=Rattus norvegicus OX=10116 GN=Col5a1 PE=1 SV=1	178.155	1788	0.784764	-0.34967	0.280717	NO
A0A0G2JX56	Dnajc5	DnaJ (Hsp40) homolog, subfamily C, member 5, isoform CRA_a OS=Rattus norvegicus OX=10116 GN=Dnajc5 PE=1 SV=1	18.753	167	1.11952	0.162876	0.951981	NO
A0A0G2JX62	Srpk2	SRSF protein kinase 2 OS=Rattus norvegicus OX=10116 GN=Srpk2 PE=1 SV=1	80.596	712	0.988687	-0.0164148	0.977203	NO
A0A0G2JX64	Tpm1	Tropomyosin 1, alpha, isoform CRA_i OS=Rattus norvegicus OX=10116 GN=Tpm1 PE=1 SV=1	32.709	284	1.00465	0.00668774	0.969715	NO
A0A0G2JX71	Hsf5	Heat shock transcription factor 5 OS=Rattus norvegicus OX=10116 GN=Hsf5 PE=1 SV=1	55.538	508	0.972319	-0.0404981	0.930866	NO
A0A0G2JX74	Mtor	Serine/threonine-protein kinase mTOR OS=Rattus norvegicus OX=10116 GN=Mtor PE=1 SV=1	288.261	2545	1.00717	0.0103052	0.974791	NO
A0A0G2JX78	Nt5c1b	5'-nucleotidase, cytosolic IB OS=Rattus norvegicus OX=10116 GN=Nt5c1b PE=1 SV=1	71.965	632	1.0209	0.0298356	0.846711	NO
A0A0G2JX93	Stat1	Signal transducer and activator of transcription OS=Rattus norvegicus OX=10116 GN=Stat1 PE=1 SV=1	125.241	1083	1.01396	0.0199959	0.950867	NO
A0A0G2JXB1	Lgals3	Galectin OS=Rattus norvegicus OX=10116 GN=Lgals3 PE=1 SV=1	26.336	252	1.07763	0.107864	0.819832	NO
A0A0G2JXB9		Uncharacterized protein OS=Rattus norvegicus OX=10116 PE=4 SV=1	21.488	186	0.994092	-0.00854919	0.993715	NO
A0A0G2JXC1	Lman1	Protein ERGIC-53 OS=Rattus norvegicus OX=10116 GN=Lman1 PE=1 SV=1	58.095	517	0.984493	-0.0225472	0.932863	NO
A0A0G2JXC3	Rps21	40S ribosomal protein S21 OS=Rattus norvegicus OX=10116 GN=Rps21 PE=1 SV=1	8.866	81	0.986612	-0.0194456	0.982308	NO
A0A0G2JXD0	LOC103692829	60S ribosomal protein L9 pseudogene OS=Rattus norvegicus OX=10116 GN=LOC103692829 PE=4 SV=1	21.424	188	1.09147	0.126277	0.382974	NO
A0A0G2JXD6	Hydin	Hydin, axonemal central pair apparatus protein OS=Rattus norvegicus OX=10116 GN=Hydin PE=1 SV=1	577.417	5115	0.989207	-0.0156563	0.908991	NO
A0A0G2JXD9	Dop1b	DOP1 leucine zipper-like protein B OS=Rattus norvegicus OX=10116 GN=Dop1b PE=1 SV=1	257.755	2298	0.981656	-0.0267112	0.927339	NO
A0A0G2JXE3		Uncharacterized protein OS=Rattus norvegicus OX=10116 PE=4 SV=1	19.069	166	1.03743	0.0530203	0.956141	NO
A0A0G2JXF0		Uncharacterized protein OS=Rattus norvegicus OX=10116 PE=1 SV=1	11.801	108	0.924876	-0.112668	0.924116	NO
A0A0G2JXF3	Cep63	Centrosomal protein of 63 kDa OS=Rattus norvegicus OX=10116 GN=Cep63 PE=4 SV=1	80.497	700	1.01743	0.0249283	0.955862	NO
A0A0G2JXG5		Uncharacterized protein OS=Rattus norvegicus OX=10116 PE=1 SV=1	17.705	165	1.06777	0.0946041	0.707779	NO
A0A0G2JXG7	Carmil1	Capping protein regulator and myosin 1 linker 1 OS=Rattus norvegicus OX=10116 GN=Carmil1 PE=1 SV=1	157.494	1421	1.02456	0.0349992	0.815081	NO
A0A0G2JXH4	Myo9a	Unconventional myosin-IXa OS=Rattus norvegicus OX=10116 GN=Myo9a PE=1 SV=1	299.453	2608	0.886726	-0.17344	0.898813	NO
A0A0G2JXI4	Stat5b	Signal transducer and activator of transcription OS=Rattus norvegicus OX=10116 GN=Stat5b PE=1 SV=1	86.975	758	1.01748	0.0250044	0.975033	NO
A0A0G2JXI7	Foxp4	Forkhead box P4 OS=Rattus norvegicus OX=10116 GN=Foxp4 PE=1 SV=1	72.558	671	0.923757	-0.114415	0.709618	NO
A0A0G2JXJ3	Fam3d	Family with sequence similarity 3, member D OS=Rattus norvegicus OX=10116 GN=Fam3d PE=4 SV=1	25.138	223	0.914955	-0.128227	0.83322	NO
A0A0G2JXJ7	Esyt1	Extended synaptotagmin-1 OS=Rattus norvegicus OX=10116 GN=Esyt1 PE=1 SV=1	121.215	1089	1.00445	0.00640986	0.980621	NO
A0A0G2JXK3	Selenov	Selenoprotein V OS=Rattus norvegicus OX=10116 GN=Selenov PE=4 SV=1	34.515	325	1.11526	0.157378	0.825033	NO
A0A0G2JXK7	Fbxo7	F-box only protein 7 OS=Rattus norvegicus OX=10116 GN=Fbxo7 PE=1 SV=1	47.145	427	1.00863	0.0124022	0.977991	NO
A0A0G2JXM0	Mia2	MIA SH3 domain ER export factor 2 OS=Rattus norvegicus OX=10116 GN=Mia2 PE=1 SV=1	85.654	755	0.995311	-0.00678051	0.990981	NO
A0A0G2JXM5	Poldip3	DNA polymerase delta-interacting protein 3 OS=Rattus norvegicus OX=10116 GN=Poldip3 PE=1 SV=1	44.367	402	0.995418	-0.00662564	0.996185	NO
A0A0G2JXM6	Rbm42	RNA-binding protein 42 OS=Rattus norvegicus OX=10116 GN=Rbm42 PE=1 SV=1	47.244	449	0.926881	-0.109543	0.876136	NO
A0A0G2JXN8	Osbpl8	Oxysterol-binding protein OS=Rattus norvegicus OX=10116 GN=Osbpl8 PE=1 SV=1	101.16	888	1.0874	0.120885	0.794169	NO
A0A0G2JXR7	Cwc27	Spliceosome-associated protein CWC27 homolog OS=Rattus norvegicus OX=10116 GN=Cwc27 PE=1 SV=1	46.591	414	1.0313	0.0444581	0.855491	NO
A0A0G2JXR9	Magi2	Membrane-associated guanylate kinase, WW and PDZ domain-containing protein 2 OS=Rattus norvegicus OX=10116 GN=Magi2 PE=1 SV=1	119.334	1082	1.06989	0.0974655	0.749006	NO
A0A0G2JXT0	Vps26a	Vacuolar protein sorting-associated protein 26A OS=Rattus norvegicus OX=10116 GN=Vps26a PE=1 SV=1	34.58	299	1.02699	0.0384161	0.890617	NO
A0A0G2JXT5		Uncharacterized protein OS=Rattus norvegicus OX=10116 PE=4 SV=1	16.679	149	1.13018	0.176558	0.283472	NO
A0A0G2JXT6	Mtmr6	Myotubularin-related protein 6 OS=Rattus norvegicus OX=10116 GN=Mtmr6 PE=1 SV=1	75.577	655	0.996566	-0.00496327	0.992367	NO
A0A0G2JXT9	Arhgef17	Rho guanine nucleotide exchange factor (GEF) 17 OS=Rattus norvegicus OX=10116 GN=Arhgef17 PE=1 SV=1	222.021	2056	0.957071	-0.0633021	0.404387	NO
A0A0G2JXV1	Ccdc196	Coiled-coil domain-containing 196 OS=Rattus norvegicus OX=10116 GN=Ccdc196 PE=4 SV=1	19.459	171	1.16491	0.220214	0.464788	NO
A0A0G2JXV6	Taok2	Serine/threonine-protein kinase TAO2 OS=Rattus norvegicus OX=10116 GN=Taok2 PE=1 SV=1	119.828	1055	0.935702	-0.0958787	0.721772	NO
A0A0G2JXX5	LOC103694487	Protein gar2-like OS=Rattus norvegicus OX=10116 GN=LOC103694487 PE=4 SV=1	13.213	119	1.11561	0.157834	0.467038	NO
A0A0G2JXY9	Epn2	Epsin-2 OS=Rattus norvegicus OX=10116 GN=Epn2 PE=1 SV=1	64.66	604	1.01174	0.0168396	0.801849	NO
A0A0G2JXZ3	Atrx	Transcriptional regulator ATRX OS=Rattus norvegicus OX=10116 GN=Atrx PE=1 SV=1	279.36	2475	0.928929	-0.10636	0.880116	NO
A0A0G2JXZ4	Hps1	HPS1, biogenesis of lysosomal organelles complex 3 subunit 1 OS=Rattus norvegicus OX=10116 GN=Hps1 PE=4 SV=1	80.304	706	1.04342	0.0613186	0.907389	NO
A0A0G2JY07	Mcm5	DNA helicase OS=Rattus norvegicus OX=10116 GN=Mcm5 PE=1 SV=1	82.468	734	1.00853	0.0122579	0.972897	NO
A0A0G2JY20	LOC103689961	Selenoprotein W OS=Rattus norvegicus OX=10116 GN=LOC103689961 PE=4 SV=1	9.537	87	1.08016	0.111252	0.868467	NO
A0A0G2JY22	Dip2b	Disco-interacting protein 2 homolog B OS=Rattus norvegicus OX=10116 GN=Dip2b PE=1 SV=1	170.921	1573	0.979823	-0.0294064	0.940932	NO
A0A0G2JY25		Uncharacterized protein OS=Rattus norvegicus OX=10116 PE=4 SV=1	235.744	2070	0.977525	-0.0327952	0.973369	NO
A0A0G2JY30	Cpd	Carboxypeptidase D OS=Rattus norvegicus OX=10116 GN=Cpd PE=1 SV=1	126.454	1133	1.03547	0.0502791	0.873909	NO
A0A0G2JY43	Aldh3a2	Fatty aldehyde dehydrogenase OS=Rattus norvegicus OX=10116 GN=Aldh3a2 PE=1 SV=1	65.388	584	1.01184	0.0169834	0.946094	NO
A0A0G2JY68	Rsl1d1l1	Ribosomal L1 domain-containing 1-like 1 OS=Rattus norvegicus OX=10116 GN=Rsl1d1l1 PE=1 SV=1	51.488	460	0.943304	-0.084206	0.804888	NO
A0A0G2JY69	Pex19	Peroxisomal biogenesis factor 19 OS=Rattus norvegicus OX=10116 GN=Pex19 PE=1 SV=1	31.861	293	1.05924	0.0830255	0.645371	NO
A0A0G2JY73	Eif4g3	Eukaryotic translation initiation factor 4 gamma, 3 OS=Rattus norvegicus OX=10116 GN=Eif4g3 PE=1 SV=1	179.116	1614	1.0114	0.0163523	0.836283	NO
A0A0G2JY75	Gtf3c2	General transcription factor IIIC subunit 2 OS=Rattus norvegicus OX=10116 GN=Gtf3c2 PE=1 SV=1	104.607	949	1.00134	0.00193196	0.998307	NO
A0A0G2JYA4	LOC100362453	Serine/threonine-protein phosphatase OS=Rattus norvegicus OX=10116 GN=LOC100362453 PE=3 SV=1	35.523	309	1.03062	0.0435131	0.806932	NO
A0A0G2JYB1	Capzb	F-actin-capping protein subunit beta OS=Rattus norvegicus OX=10116 GN=Capzb PE=1 SV=1	33.389	296	0.979076	-0.0305066	0.614728	NO
A0A0G2JYC2	Cnnm4	Metal transporter CNNM4 OS=Rattus norvegicus OX=10116 GN=Cnnm4 PE=1 SV=1	84.062	747	1.02103	0.0300187	0.894372	NO
A0A0G2JYC7	Hdgfl2	Hepatoma-derived growth factor-related protein 2 OS=Rattus norvegicus OX=10116 GN=Hdgfl2 PE=1 SV=1	71.893	651	0.996461	-0.00511528	0.992461	NO
A0A0G2JYD1	Ubap2	Ubiquitin-associated protein 2 OS=Rattus norvegicus OX=10116 GN=Ubap2 PE=1 SV=1	117.736	1126	0.958061	-0.06181	0.777291	NO
A0A0G2JYD4	Vps13d	Vacuolar protein sorting 13 homolog D OS=Rattus norvegicus OX=10116 GN=Vps13d PE=1 SV=1	487.853	4365	0.985192	-0.0215225	0.945668	NO
A0A0G2JYK0	LOC299282	Serine protease inhibitor A3N OS=Rattus norvegicus OX=10116 GN=LOC299282 PE=1 SV=1	67.983	609	0.974982	-0.036552	0.918399	NO
A0A0G2JYK2	Rab11fip1	Rab11 family-interacting protein 1 OS=Rattus norvegicus OX=10116 GN=Rab11fip1 PE=1 SV=1	127.842	1189	1.09838	0.135372	0.843571	NO
A0A0G2JYL4	P4ha2	Prolyl 4-hydroxylase subunit alpha 2 OS=Rattus norvegicus OX=10116 GN=P4ha2 PE=1 SV=1	60.636	533	0.892181	-0.164591	0.20006	NO
A0A0G2JYL5	Dnah2	Dynein, axonemal, heavy chain 2 OS=Rattus norvegicus OX=10116 GN=Dnah2 PE=4 SV=1	517.774	4508	0.924761	-0.112847	0.554717	NO
A0A0G2JYM6	Cdc37l1	Hsp90 co-chaperone Cdc37-like 1 OS=Rattus norvegicus OX=10116 GN=Cdc37l1 PE=1 SV=1	35.287	307	0.9865	-0.0196088	0.97094	NO
A0A0G2JYN0	Dcaf8	DDB1- and CUL4-associated factor 8 OS=Rattus norvegicus OX=10116 GN=Dcaf8 PE=1 SV=1	64.307	573	0.9991	-0.00129911	0.988829	NO
A0A0G2JYN4	Ergic2	ERGIC and golgi 2 OS=Rattus norvegicus OX=10116 GN=Ergic2 PE=1 SV=1	42.479	377	0.987354	-0.0183612	0.977246	NO
A0A0G2JYP3	LOC679087	Similar to swan OS=Rattus norvegicus OX=10116 GN=LOC679087 PE=4 SV=1	86.98	746	0.9304	-0.104078	0.438419	NO
A0A0G2JYQ3	Ylpm1	YLP motif-containing protein 1 OS=Rattus norvegicus OX=10116 GN=Ylpm1 PE=1 SV=1	239.095	2121	1.0205	0.0292807	0.844541	NO
A0A0G2JYQ8	Tcfl5	Transcription factor-like 5 OS=Rattus norvegicus OX=10116 GN=Tcfl5 PE=4 SV=1	52.214	489	1.02893	0.0411398	0.78345	NO
A0A0G2JYR1	Exoc6b	Exocyst complex component OS=Rattus norvegicus OX=10116 GN=Exoc6b PE=1 SV=1	94.19	810	0.977658	-0.0325988	0.935419	NO
A0A0G2JYR4	Lrba	LPS-responsive beige-like anchor protein OS=Rattus norvegicus OX=10116 GN=Lrba PE=1 SV=1	309.717	2783	0.995105	-0.00707994	0.991543	NO
A0A0G2JYS1	Oxr1	Oxidation resistance protein 1 OS=Rattus norvegicus OX=10116 GN=Oxr1 PE=1 SV=1	89.578	804	1.00795	0.0114223	0.975832	NO
A0A0G2JYS4	Mapk9	Mitogen-activated protein kinase OS=Rattus norvegicus OX=10116 GN=Mapk9 PE=1 SV=1	45.153	397	1.0036	0.00518478	0.979965	NO
A0A0G2JYT1	Erc1	ELKS/Rab6-interacting/CAST family member 1 OS=Rattus norvegicus OX=10116 GN=Erc1 PE=1 SV=1	128.319	1120	0.975503	-0.0357812	0.952395	NO
A0A0G2JYU0	Rbfox1	RNA binding protein fox-1 homolog OS=Rattus norvegicus OX=10116 GN=Rbfox1 PE=4 SV=1	40.558	376	0.81901	-0.288047	0.667648	NO
A0A0G2JYV9	Crem	cAMP-responsive element modulator OS=Rattus norvegicus OX=10116 GN=Crem PE=1 SV=1	38.581	357	0.991769	-0.0119244	0.988782	NO
A0A0G2JYW3	Clta	Clathrin light chain OS=Rattus norvegicus OX=10116 GN=Clta PE=1 SV=1	25.58	236	1.03156	0.044826	0.833178	NO
A0A0G2JYX4	MGC112692	Similar to Leukosialin precursor (Leucocyte sialoglycoprotein) (Sialophorin) (CD43) (W3/13 antigen) (Fragment) OS=Rattus norvegicus OX=10116 GN=MGC112692 PE=4 SV=1	29.675	282	1.01726	0.0246871	0.949202	NO
A0A0G2JZ04	Tut4	Terminal uridylyl transferase 4 OS=Rattus norvegicus OX=10116 GN=Tut4 PE=1 SV=1	163.535	1458	0.981324	-0.027199	0.921189	NO
A0A0G2JZ48	Tmf1	RCG56136, isoform CRA_a OS=Rattus norvegicus OX=10116 GN=Tmf1 PE=1 SV=1	121.901	1093	1.03695	0.0523418	0.665681	NO
A0A0G2JZ56	Ank2	Ankyrin 2 OS=Rattus norvegicus OX=10116 GN=Ank2 PE=1 SV=1	202.651	1848	0.915554	-0.127282	0.882454	NO
A0A0G2JZ60	Fsd1l	Fibronectin type III and SPRY domain-containing 1-like OS=Rattus norvegicus OX=10116 GN=Fsd1l PE=4 SV=1	57.114	508	1.05469	0.076817	0.824662	NO
A0A0G2JZ71	Ak7	Adenylate kinase 7 OS=Rattus norvegicus OX=10116 GN=Ak7 PE=4 SV=1	82.441	724	0.991388	-0.0124778	0.948611	NO
A0A0G2JZ79	Sirt1	NAD-dependent protein deacetylase sirtuin-1 OS=Rattus norvegicus OX=10116 GN=Sirt1 PE=3 SV=2	62.059	555	0.960143	-0.0586782	0.89301	NO
A0A0G2JZB4	Rsrc2	Arginine/serine-rich coiled-coil protein 2 OS=Rattus norvegicus OX=10116 GN=Rsrc2 PE=1 SV=1	50.888	437	1.01606	0.0229879	0.982879	NO
A0A0G2JZB6		Uncharacterized protein OS=Rattus norvegicus OX=10116 PE=1 SV=1	15.797	145	0.95828	-0.0614804	0.492313	NO
A0A0G2JZD1	Ppp2r5c	Serine/threonine-protein phosphatase 2A 56 kDa regulatory subunit OS=Rattus norvegicus OX=10116 GN=Ppp2r5c PE=1 SV=1	63.747	550	1.0701	0.097743	0.6624	NO
A0A0G2JZF0	Sec24c	SEC24 homolog C, COPII coat complex component OS=Rattus norvegicus OX=10116 GN=Sec24c PE=1 SV=1	114.698	1056	1.00697	0.0100226	0.968511	NO
A0A0G2JZF5	Ccm2	CCM2 scaffold protein OS=Rattus norvegicus OX=10116 GN=Ccm2 PE=1 SV=1	49.189	447	1.09166	0.126525	0.875551	NO
A0A0G2JZF6	Ndufaf2	NADH:ubiquinone oxidoreductase complex assembly factor 2 OS=Rattus norvegicus OX=10116 GN=Ndufaf2 PE=1 SV=1	19.554	166	0.94908	-0.075398	0.127284	NO
A0A0G2JZG4	Ncoa1	Nuclear receptor coactivator OS=Rattus norvegicus OX=10116 GN=Ncoa1 PE=1 SV=1	152.044	1401	0.874947	-0.192733	0.37648	NO
A0A0G2JZH0	Cab39	Calcium-binding protein 39 OS=Rattus norvegicus OX=10116 GN=Cab39 PE=1 SV=1	39.873	341	1.00886	0.0127234	0.976669	NO
A0A0G2JZH8	Pdhx	Dihydrolipoamide acetyltransferase component of pyruvate dehydrogenase complex OS=Rattus norvegicus OX=10116 GN=Pdhx PE=1 SV=1	54.17	502	0.964497	-0.0521511	0.874319	NO
A0A0G2JZI0	Safb	Scaffold attachment factor B OS=Rattus norvegicus OX=10116 GN=Safb PE=1 SV=1	105.517	940	1.01429	0.0204666	0.892174	NO
A0A0G2JZI2	Eprs	Glutamyl-prolyl-tRNA synthetase OS=Rattus norvegicus OX=10116 GN=Eprs PE=1 SV=1	169.861	1512	0.998285	-0.00247673	0.993309	NO
A0A0G2JZI5	Psmd10	26S proteasome non-ATPase regulatory subunit 10 OS=Rattus norvegicus OX=10116 GN=Psmd10 PE=1 SV=1	18.966	175	1.01944	0.0277725	0.844837	NO
A0A0G2JZL6	Ift122	Intraflagellar transport 122 OS=Rattus norvegicus OX=10116 GN=Ift122 PE=4 SV=1	141.732	1241	1.00413	0.00593977	0.977317	NO
A0A0G2JZM8	Clasp2	CLIP-associating protein 2 OS=Rattus norvegicus OX=10116 GN=Clasp2 PE=1 SV=1	164.696	1505	1.03245	0.0460722	0.851858	NO
A0A0G2JZP3	Rnf25	Ring finger protein 25 OS=Rattus norvegicus OX=10116 GN=Rnf25 PE=1 SV=1	47.293	421	1.00031	0.000452601	0.999061	NO
A0A0G2JZP7	Spg11	SPG11 vesicle-trafficking-associated, spatacsin OS=Rattus norvegicus OX=10116 GN=Spg11 PE=4 SV=1	277.837	2465	0.98503	-0.0217602	0.969133	NO
A0A0G2JZP9	Rnf11l1	Ring finger protein 11-like 1 OS=Rattus norvegicus OX=10116 GN=Rnf11l1 PE=1 SV=1	17.408	153	1.18157	0.240707	0.331974	NO
A0A0G2JZQ0	Asap1	Arf-GAP with SH3 domain, ANK repeat and PH domain-containing protein 1 OS=Rattus norvegicus OX=10116 GN=Asap1 PE=1 SV=1	113.046	1013	1.02608	0.0371408	0.781834	NO
A0A0G2JZS1	Kpna6	Importin subunit alpha OS=Rattus norvegicus OX=10116 GN=Kpna6 PE=1 SV=1	59.893	536	1.02862	0.040704	0.950357	NO
A0A0G2JZU8	Usp9y	Ubiquitin-specific peptidase 9, Y-linked OS=Rattus norvegicus OX=10116 GN=Usp9y PE=3 SV=1	291.644	2551	0.957966	-0.0619536	0.853369	NO
A0A0G2JZV7		Uncharacterized protein OS=Rattus norvegicus OX=10116 PE=1 SV=1	12.155	111	1.22497	0.292741	0.316426	NO
A0A0G2JZY0	Lsm14b	LSM family member 14B OS=Rattus norvegicus OX=10116 GN=Lsm14b PE=1 SV=1	46.209	424	0.988607	-0.0165305	0.957697	NO
A0A0G2JZY3	Reps1	RALBP1-associated Eps domain-containing 1 OS=Rattus norvegicus OX=10116 GN=Reps1 PE=1 SV=1	80.529	744	0.992034	-0.0115379	0.980327	NO
A0A0G2JZZ7	Abr	ABR activator of RhoGEF and GTPase OS=Rattus norvegicus OX=10116 GN=Abr PE=1 SV=1	93.771	822	0.927426	-0.108696	0.749069	NO
A0A0G2K007	Stk39	STE20/SPS1-related proline-alanine-rich protein kinase OS=Rattus norvegicus OX=10116 GN=Stk39 PE=1 SV=1	56.026	505	1.03309	0.0469672	0.511223	NO
A0A0G2K012	Ubxn6	UBX domain protein 6 OS=Rattus norvegicus OX=10116 GN=Ubxn6 PE=1 SV=1	58.352	524	1.04181	0.0590857	0.718939	NO
A0A0G2K013	Actn4	Alpha-actinin-4 OS=Rattus norvegicus OX=10116 GN=Actn4 PE=1 SV=1	102.972	892	0.922596	-0.116229	0.584703	NO
A0A0G2K016	Sun1	Sad1 and UNC84 domain-containing 1 OS=Rattus norvegicus OX=10116 GN=Sun1 PE=1 SV=1	102.401	915	0.994985	-0.00725394	0.985467	NO
A0A0G2K023	Lamc3	Laminin subunit gamma 3 OS=Rattus norvegicus OX=10116 GN=Lamc3 PE=4 SV=1	172.53	1582	1.14561	0.196117	0.671008	NO
A0A0G2K031	LOC103694488	Uncharacterized protein OS=Rattus norvegicus OX=10116 GN=LOC103694488 PE=4 SV=1	58.464	518	0.960525	-0.0581051	0.960969	NO
A0A0G2K038	Rexo2	Oligoribonuclease, mitochondrial OS=Rattus norvegicus OX=10116 GN=Rexo2 PE=1 SV=1	28.721	254	1.0325	0.0461467	0.943035	NO
A0A0G2K044	Prom1	Prominin 1 OS=Rattus norvegicus OX=10116 GN=Prom1 PE=4 SV=1	93.181	826	0.849916	-0.234608	0.222925	NO
A0A0G2K047	Acss3	Acyl-CoA synthetase short-chain family member 3 OS=Rattus norvegicus OX=10116 GN=Acss3 PE=1 SV=1	74.675	683	1.10106	0.138888	0.677857	NO
A0A0G2K052	Ano1	Anoctamin OS=Rattus norvegicus OX=10116 GN=Ano1 PE=1 SV=1	113.364	982	1.04707	0.0663559	0.890932	NO
A0A0G2K064	Ptpn6	Tyrosine-protein phosphatase non-receptor type OS=Rattus norvegicus OX=10116 GN=Ptpn6 PE=1 SV=1	67.62	595	0.958848	-0.0606257	0.825154	NO
A0A0G2K080	Gdpd1	Lysophospholipase D GDPD1 OS=Rattus norvegicus OX=10116 GN=Gdpd1 PE=1 SV=1	29.329	256	1.06475	0.0905094	0.307786	NO
A0A0G2K089	Dennd4c	DENN domain-containing 4C OS=Rattus norvegicus OX=10116 GN=Dennd4c PE=1 SV=1	211.086	1901	0.802138	-0.318077	0.178183	NO
A0A0G2K093	Hspa13	Heat shock 70 kDa protein 13 OS=Rattus norvegicus OX=10116 GN=Hspa13 PE=1 SV=1	47.761	432	1.00099	0.0014262	0.998009	NO
A0A0G2K0B0	Cdv3	Protein CDV3 homolog OS=Rattus norvegicus OX=10116 GN=Cdv3 PE=1 SV=1	29.647	281	1.03751	0.0531205	0.460724	NO
A0A0G2K0B4	Nedd4	E3 ubiquitin-protein ligase OS=Rattus norvegicus OX=10116 GN=Nedd4 PE=1 SV=1	102.435	886	0.938191	-0.0920464	0.682541	NO
A0A0G2K0C9	Papola	Poly (A) polymerase alpha OS=Rattus norvegicus OX=10116 GN=Papola PE=1 SV=1	83.741	754	1.011	0.0157868	0.948224	NO
A0A0G2K0D3	Lmod1	Leiomodin-1 OS=Rattus norvegicus OX=10116 GN=Lmod1 PE=1 SV=1	66.216	595	0.9323	-0.101134	0.879476	NO
A0A0G2K0E8	Adam21	ADAM metallopeptidase domain 21 OS=Rattus norvegicus OX=10116 GN=Adam21 PE=1 SV=1	88.509	780	1.03214	0.0456343	0.917241	NO
A0A0G2K0G3	Txnrd3	Thioredoxin reductase 3 OS=Rattus norvegicus OX=10116 GN=Txnrd3 PE=1 SV=1	71.445	651	1.01148	0.0164647	0.926759	NO
A0A0G2K0I0	Ano4	Anoctamin OS=Rattus norvegicus OX=10116 GN=Ano4 PE=3 SV=1	111.626	955	1.12185	0.165885	0.683598	NO
A0A0G2K0I3	Nampt	Nicotinamide phosphoribosyltransferase OS=Rattus norvegicus OX=10116 GN=Nampt PE=1 SV=1	54.091	478	0.993278	-0.00973105	0.981035	NO
A0A0G2K0I9	Prss39	Protease, serine, 39 OS=Rattus norvegicus OX=10116 GN=Prss39 PE=3 SV=1	39.311	349	1.15639	0.209626	0.610095	NO
A0A0G2K0J0	Supt6h	Transcription elongation factor spt6 OS=Rattus norvegicus OX=10116 GN=Supt6h PE=1 SV=1	198.946	1725	0.99392	-0.00879823	0.972929	NO
A0A0G2K0J4	Nipbl	Nipped-B protein OS=Rattus norvegicus OX=10116 GN=Nipbl PE=1 SV=1	315.344	2798	1.00951	0.0136608	0.908037	NO
A0A0G2K0J7	Ctdp1	CTD phosphatase subunit 1 OS=Rattus norvegicus OX=10116 GN=Ctdp1 PE=1 SV=1	113.33	1030	1.04869	0.0685847	0.760127	NO
A0A0G2K0K7	Nbr1	Next to BRCA1 gene 1 protein OS=Rattus norvegicus OX=10116 GN=Nbr1 PE=1 SV=1	98.01	875	0.954807	-0.0667186	0.8467	NO
A0A0G2K0L0	Papss1	3'-phosphoadenosine 5'-phosphosulfate synthase 1 OS=Rattus norvegicus OX=10116 GN=Papss1 PE=1 SV=1	70.563	623	0.896984	-0.156846	0.620939	NO
A0A0G2K0L7	Mdm1	Nuclear protein MDM1 OS=Rattus norvegicus OX=10116 GN=Mdm1 PE=1 SV=1	71.493	640	0.992085	-0.011465	0.9155	NO
A0A0G2K0M1	Kif15	Kinesin family member 15, isoform CRA_a OS=Rattus norvegicus OX=10116 GN=Kif15 PE=3 SV=1	159.64	1385	0.990611	-0.0136097	0.975664	NO
A0A0G2K0N1	Xrra1	X-ray radiation resistance-associated 1 OS=Rattus norvegicus OX=10116 GN=Xrra1 PE=1 SV=1	89.17	787	0.925278	-0.112041	0.892322	NO
A0A0G2K0P3		Uncharacterized protein OS=Rattus norvegicus OX=10116 PE=4 SV=1	105.25	914	0.954637	-0.066976	0.913182	NO
A0A0G2K0Q7	Mylk	Myosin light chain kinase OS=Rattus norvegicus OX=10116 GN=Mylk PE=1 SV=1	214.003	1952	0.955196	-0.0661314	0.768707	NO
A0A0G2K0Q8	Susd2	Sushi domain-containing 2 OS=Rattus norvegicus OX=10116 GN=Susd2 PE=1 SV=1	90.675	825	0.997408	-0.00374373	0.987339	NO
A0A0G2K0T6	Sncg	Gamma-synuclein OS=Rattus norvegicus OX=10116 GN=Sncg PE=1 SV=1	13.045	123	0.710008	-0.494093	0.242482	NO
A0A0G2K0U8	Pus10	Pseudouridine synthase 10 OS=Rattus norvegicus OX=10116 GN=Pus10 PE=1 SV=1	60.032	528	1.02419	0.0344769	0.953226	NO
A0A0G2K0V4	Arhgef2	Rho guanine nucleotide exchange factor 2 OS=Rattus norvegicus OX=10116 GN=Arhgef2 PE=1 SV=1	133.34	1180	1.01042	0.0149572	0.954332	NO
A0A0G2K0V7	Rsph14	RCG60756 OS=Rattus norvegicus OX=10116 GN=Rsph14 PE=4 SV=1	37.909	341	0.938577	-0.0914536	0.84808	NO
A0A0G2K0W9	Psma7	Proteasome subunit alpha type OS=Rattus norvegicus OX=10116 GN=Psma7 PE=1 SV=1	27.856	248	1.00779	0.0112006	0.956913	NO
A0A0G2K0X1	Pcm1	Pericentriolar material 1 OS=Rattus norvegicus OX=10116 GN=Pcm1 PE=1 SV=1	239.785	2128	1.03289	0.0466906	0.156992	NO
A0A0G2K0X8	Alpl	Alkaline phosphatase OS=Rattus norvegicus OX=10116 GN=Alpl PE=1 SV=1	57.507	523	0.99818	-0.00262793	0.993067	NO
A0A0G2K0X9	Sec31a	Protein transport protein Sec31A OS=Rattus norvegicus OX=10116 GN=Sec31a PE=1 SV=1	131.969	1216	1.00035	0.000509692	0.998027	NO
A0A0G2K0Y2	Igf2bp3	Insulin-like growth factor 2 mRNA-binding protein 3 OS=Rattus norvegicus OX=10116 GN=Igf2bp3 PE=1 SV=1	63.594	579	0.881732	-0.181588	0.946072	NO
A0A0G2K0Y6	Yap1	Transcriptional coactivator YAP1 OS=Rattus norvegicus OX=10116 GN=Yap1 PE=1 SV=1	46.519	428	1.04042	0.0571609	0.958323	NO
A0A0G2K0Z7	Gpd2	Glycerol-3-phosphate dehydrogenase, mitochondrial OS=Rattus norvegicus OX=10116 GN=Gpd2 PE=1 SV=1	69.062	614	1.0115	0.0164942	0.7361	NO
A0A0G2K0Z9	Nop14	NOP14 nucleolar protein OS=Rattus norvegicus OX=10116 GN=Nop14 PE=1 SV=1	98.516	862	0.980492	-0.0284227	0.964233	NO
A0A0G2K129	Cluap1	Clusterin-associated protein 1 OS=Rattus norvegicus OX=10116 GN=Cluap1 PE=1 SV=1	47.97	413	1.02983	0.0424117	0.856251	NO
A0A0G2K132	Fmnl2	Formin-like 2 OS=Rattus norvegicus OX=10116 GN=Fmnl2 PE=1 SV=1	117.971	1038	0.921383	-0.118126	0.598755	NO
A0A0G2K139	Cand2	Cullin-associated NEDD8-dissociated protein 2 OS=Rattus norvegicus OX=10116 GN=Cand2 PE=4 SV=1	139.726	1273	0.99803	-0.0028452	0.995654	NO
A0A0G2K174	Lmo7	LIM domain 7 OS=Rattus norvegicus OX=10116 GN=Lmo7 PE=1 SV=1	156.764	1395	0.830236	-0.268406	0.211016	NO
A0A0G2K177	Ift52	Intraflagellar transport 52 OS=Rattus norvegicus OX=10116 GN=Ift52 PE=4 SV=1	40.114	356	1.02384	0.0339847	0.790297	NO
A0A0G2K178	Baz2a	Bromodomain adjacent to zinc finger domain, 2A OS=Rattus norvegicus OX=10116 GN=Baz2a PE=1 SV=1	185.284	1685	0.990991	-0.0130562	0.978508	NO
A0A0G2K189	Scrn3	Secernin 3 OS=Rattus norvegicus OX=10116 GN=Scrn3 PE=1 SV=1	47.769	418	1.04224	0.0596873	0.939337	NO
A0A0G2K1A1	Zfp706	Zinc finger protein 706 OS=Rattus norvegicus OX=10116 GN=Zfp706 PE=1 SV=1	8.498	76	1.12652	0.171877	0.865258	NO
A0A0G2K1A4	Evi5l	Ecotropic viral integration site 5-like OS=Rattus norvegicus OX=10116 GN=Evi5l PE=4 SV=1	36.165	319	0.993993	-0.00869238	0.993394	NO
A0A0G2K1A9	Nol11	Nucleolar protein 11 OS=Rattus norvegicus OX=10116 GN=Nol11 PE=1 SV=1	80.577	717	0.984727	-0.0222046	0.978157	NO
A0A0G2K1B4	Rab3ip	Rab-3A-interacting protein OS=Rattus norvegicus OX=10116 GN=Rab3ip PE=1 SV=1	49.056	444	1.01162	0.0166624	0.985467	NO
A0A0G2K1B7	N4bp2l1	NEDD4 binding protein 2-like 1 OS=Rattus norvegicus OX=10116 GN=N4bp2l1 PE=4 SV=1	27.968	238	1.02855	0.0406133	0.897467	NO
A0A0G2K1C0	Actr3	Actin-related protein 3 OS=Rattus norvegicus OX=10116 GN=Actr3 PE=1 SV=1	47.583	419	1.00621	0.00893601	0.972194	NO
A0A0G2K1D1		Uncharacterized protein OS=Rattus norvegicus OX=10116 PE=4 SV=1	27.967	247	0.985911	-0.020471	0.979484	NO
A0A0G2K1D2	Rap1gds1	RAP1, GTP-GDP dissociation stimulator 1 (Predicted), isoform CRA_a OS=Rattus norvegicus OX=10116 GN=Rap1gds1 PE=1 SV=1	57.512	527	0.98616	-0.0201062	0.872443	NO
A0A0G2K1G4	Rspry1	Ring finger and SPRY domain-containing 1 OS=Rattus norvegicus OX=10116 GN=Rspry1 PE=4 SV=1	64.586	578	0.885264	-0.175821	0.55175	NO
A0A0G2K1G6	LOC691895	Ferritin OS=Rattus norvegicus OX=10116 GN=LOC691895 PE=3 SV=1	20.308	176	0.956725	-0.0638244	0.899418	NO
A0A0G2K1H9	Mycbpap	MYCBP-associated protein OS=Rattus norvegicus OX=10116 GN=Mycbpap PE=1 SV=1	110.388	964	1.01491	0.0213452	0.923777	NO
A0A0G2K1I6	Scamp1	Secretory carrier-associated membrane protein OS=Rattus norvegicus OX=10116 GN=Scamp1 PE=1 SV=1	33.955	304	0.996311	-0.00533265	0.991277	NO
A0A0G2K1I9	Stpg4	Sperm-tail PG-rich repeat-containing 4 OS=Rattus norvegicus OX=10116 GN=Stpg4 PE=4 SV=1	24.788	221	0.977999	-0.0320957	0.920166	NO
A0A0G2K1L4	Reps2	Uncharacterized protein OS=Rattus norvegicus OX=10116 GN=Reps2 PE=1 SV=1	63.463	574	1.02712	0.0386064	0.925063	NO
A0A0G2K1L5	Reep2	Receptor expression-enhancing protein OS=Rattus norvegicus OX=10116 GN=Reep2 PE=3 SV=1	27.789	250	0.99516	-0.00700011	0.99325	NO
A0A0G2K1L6	Hps4	HPS4, biogenesis of lysosomal organelles complex 3 subunit 2 OS=Rattus norvegicus OX=10116 GN=Hps4 PE=1 SV=1	76.07	700	1.10526	0.14439	0.48082	NO
A0A0G2K1L8	Basp1	Brain acid soluble protein 1 OS=Rattus norvegicus OX=10116 GN=Basp1 PE=1 SV=1	21.719	219	1.12984	0.176124	0.142183	NO
A0A0G2K1M8	Prep	Prolyl endopeptidase OS=Rattus norvegicus OX=10116 GN=Prep PE=1 SV=1	80.492	709	1.02074	0.0296138	0.930056	NO
A0A0G2K1N3	Hmbs	Porphobilinogen deaminase OS=Rattus norvegicus OX=10116 GN=Hmbs PE=1 SV=1	37.795	344	1.00292	0.0042121	0.995355	NO
A0A0G2K1N4	Btaf1	B-TFIID TATA-box-binding protein-associated factor 1 OS=Rattus norvegicus OX=10116 GN=Btaf1 PE=1 SV=1	206.93	1848	1.01685	0.0241047	0.875858	NO
A0A0G2K1N9	Selenoo	Selenoprotein O OS=Rattus norvegicus OX=10116 GN=Selenoo PE=1 SV=1	74.235	665	1.02799	0.039832	0.973421	NO
A0A0G2K1P8	Triobp	TRIO and F-actin-binding protein OS=Rattus norvegicus OX=10116 GN=Triobp PE=1 SV=1	223.923	2017	1.022	0.0313964	0.945805	NO
A0A0G2K1S6	Me1	Malic enzyme OS=Rattus norvegicus OX=10116 GN=Me1 PE=1 SV=1	63.832	571	1.0344	0.0488007	0.084093	NO
A0A0G2K1T8	LOC299282	Serine protease inhibitor A3N OS=Rattus norvegicus OX=10116 GN=LOC299282 PE=1 SV=1	46.305	416	0.913655	-0.130278	0.619006	NO
A0A0G2K1U5	Retreg2	Reticulophagy regulator 2 OS=Rattus norvegicus OX=10116 GN=Retreg2 PE=1 SV=1	51.836	478	1.04687	0.0660763	0.836588	NO
A0A0G2K1W1	Rab11fip5	RAB11 family-interacting protein 5 OS=Rattus norvegicus OX=10116 GN=Rab11fip5 PE=1 SV=1	123.811	1173	0.942187	-0.0859145	0.953166	NO
A0A0G2K1W9	Ldhd	Lactate dehydrogenase D OS=Rattus norvegicus OX=10116 GN=Ldhd PE=1 SV=1	51.843	482	0.83212	-0.265137	0.367951	NO
A0A0G2K1X3	Wdr60	WD repeat domain 60 OS=Rattus norvegicus OX=10116 GN=Wdr60 PE=1 SV=1	119.609	1037	0.932241	-0.101226	0.887003	NO
A0A0G2K1Z2	Arhgap12	Rho GTPase-activating protein 12 OS=Rattus norvegicus OX=10116 GN=Arhgap12 PE=1 SV=1	95.344	838	0.994008	-0.00867113	0.97333	NO
A0A0G2K1Z9	Hm13	Histocompatibility 13 (Predicted), isoform CRA_d OS=Rattus norvegicus OX=10116 GN=Hm13 PE=1 SV=1	41.776	378	1.08238	0.114208	0.778475	NO
A0A0G2K214	Zc3h7b	Zinc finger CCCH-type-containing 7B OS=Rattus norvegicus OX=10116 GN=Zc3h7b PE=1 SV=1	110.405	982	1.00371	0.00534439	0.815009	NO
A0A0G2K220	Kdm3a	Lysine-specific demethylase 3A OS=Rattus norvegicus OX=10116 GN=Kdm3a PE=1 SV=1	147.754	1323	1.03709	0.0525402	0.863251	NO
A0A0G2K245		Uncharacterized protein OS=Rattus norvegicus OX=10116 PE=1 SV=1	12.612	114	1.02376	0.0338755	0.707905	NO
A0A0G2K249	Prpf4b	Serine/threonine-protein kinase PRP4 homolog OS=Rattus norvegicus OX=10116 GN=Prpf4b PE=1 SV=1	103.207	888	1.01923	0.0274807	0.945015	NO
A0A0G2K250	Tulp2	Tubby-like protein OS=Rattus norvegicus OX=10116 GN=Tulp2 PE=1 SV=1	62.26	555	1.01283	0.0183873	0.938276	NO
A0A0G2K261	Iars2	Isoleucyl-tRNA synthetase 2, mitochondrial OS=Rattus norvegicus OX=10116 GN=Iars2 PE=1 SV=1	112.677	1011	1.04153	0.0587098	0.791245	NO
A0A0G2K272	Tprg1l	Tumor protein p63-regulated gene 1-like protein OS=Rattus norvegicus OX=10116 GN=Tprg1l PE=1 SV=1	17.604	158	0.955967	-0.0649678	0.957259	NO
A0A0G2K277	Eci3	Enoyl-CoA delta isomerase 2, mitochondrial OS=Rattus norvegicus OX=10116 GN=Eci3 PE=1 SV=1	42.325	379	1.02079	0.0296894	0.961035	NO
A0A0G2K283	Dhx8	DEAH (Asp-Glu-Ala-His) box polypeptide 8 OS=Rattus norvegicus OX=10116 GN=Dhx8 PE=1 SV=1	142.291	1242	0.947463	-0.0778584	0.882502	NO
A0A0G2K290		Uncharacterized protein OS=Rattus norvegicus OX=10116 PE=4 SV=1	13.905	124	0.970287	-0.0435169	0.935171	NO
A0A0G2K2A5	Uchl5	Ubiquitin carboxyl-terminal hydrolase OS=Rattus norvegicus OX=10116 GN=Uchl5 PE=1 SV=1	38.845	340	0.99446	-0.00801514	0.887662	NO
A0A0G2K2B4	Ncor1	Nuclear receptor corepressor 1 OS=Rattus norvegicus OX=10116 GN=Ncor1 PE=1 SV=1	266.371	2414	0.983998	-0.0232732	0.966959	NO
A0A0G2K2E2	Azin2	Antizyme inhibitor 2 OS=Rattus norvegicus OX=10116 GN=Azin2 PE=3 SV=1	52.805	490	1.03507	0.0497257	0.937233	NO
A0A0G2K2F4	Srsf12	Serine and arginine-rich-splicing factor 12 OS=Rattus norvegicus OX=10116 GN=Srsf12 PE=4 SV=1	28	241	0.99217	-0.0113407	0.975207	NO
A0A0G2K2G7	Anks1a	Ankyrin repeat and sterile alpha motif domain-containing 1A OS=Rattus norvegicus OX=10116 GN=Anks1a PE=1 SV=1	119.064	1086	0.97198	-0.0410015	0.964472	NO
A0A0G2K2H0	Axl	Axl receptor tyrosine kinase OS=Rattus norvegicus OX=10116 GN=Axl PE=1 SV=1	96.832	875	1.02193	0.0312955	0.972007	NO
A0A0G2K2I1	Allc	Probable allantoicase OS=Rattus norvegicus OX=10116 GN=Allc PE=4 SV=1	40.983	368	1.02112	0.0301509	0.87437	NO
A0A0G2K2I6	Dock9	Dedicator of cytokinesis protein 9 OS=Rattus norvegicus OX=10116 GN=Dock9 PE=1 SV=1	239.232	2095	1.05266	0.0740402	0.859147	NO
A0A0G2K2J7	Slc25a12	Solute carrier family 25 member 12 OS=Rattus norvegicus OX=10116 GN=Slc25a12 PE=1 SV=1	41.504	383	0.933101	-0.0998941	0.861576	NO
A0A0G2K2L1	Podxl	Podocalyxin OS=Rattus norvegicus OX=10116 GN=Podxl PE=1 SV=1	49.749	466	1.01332	0.0190866	0.952487	NO
A0A0G2K2M2	LOC102556337	Mitochondrial fission factor OS=Rattus norvegicus OX=10116 GN=LOC102556337 PE=1 SV=1	39.707	353	1.01713	0.0244972	0.97747	NO
A0A0G2K2M9	Srrm2	Serine/arginine repetitive matrix 2 OS=Rattus norvegicus OX=10116 GN=Srrm2 PE=1 SV=1	296.119	2707	1.00291	0.00419874	0.980027	NO
A0A0G2K2P5	Tjp1	Tight junction protein ZO-1 OS=Rattus norvegicus OX=10116 GN=Tjp1 PE=1 SV=1	197.148	1765	1.00422	0.00606986	0.982434	NO
A0A0G2K2P6	Hbs1l	HBS1-like protein OS=Rattus norvegicus OX=10116 GN=Hbs1l PE=1 SV=1	74.8	679	1.02603	0.0370719	0.703113	NO
A0A0G2K2Q5	Gulp1	PTB domain-containing engulfment adapter protein 1 OS=Rattus norvegicus OX=10116 GN=Gulp1 PE=1 SV=1	33.128	291	1.05617	0.0788414	0.941032	NO
A0A0G2K2R5	Efemp2	EGF-containing fibulin extracellular matrix protein 2 OS=Rattus norvegicus OX=10116 GN=Efemp2 PE=1 SV=1	49.387	443	0.919479	-0.121112	0.789068	NO
A0A0G2K2S2	Slc2a1	Solute carrier family 2, facilitated glucose transporter member 1 OS=Rattus norvegicus OX=10116 GN=Slc2a1 PE=1 SV=1	53.88	491	0.983708	-0.0236984	0.949834	NO
A0A0G2K2T6	Ilf3	Interleukin enhancer-binding factor 3 OS=Rattus norvegicus OX=10116 GN=Ilf3 PE=1 SV=1	95.859	897	1.00369	0.00531141	0.981589	NO
A0A0G2K2V2	Ap1b1	AP complex subunit beta OS=Rattus norvegicus OX=10116 GN=Ap1b1 PE=1 SV=1	103.824	942	0.981689	-0.0266623	0.911417	NO
A0A0G2K2V5	Exoc1	Exocyst complex component 1 OS=Rattus norvegicus OX=10116 GN=Exoc1 PE=1 SV=1	81.996	721	0.984489	-0.0225528	0.953451	NO
A0A0G2K2W2	Cmc4	C-X9-C motif-containing 4 OS=Rattus norvegicus OX=10116 GN=Cmc4 PE=4 SV=1	7.615	68	1.13665	0.184783	0.642661	NO
A0A0G2K2Z0	Eml4	EMAP-like 4 OS=Rattus norvegicus OX=10116 GN=Eml4 PE=1 SV=1	101.898	914	0.956612	-0.0639937	0.845972	NO
A0A0G2K2Z2	Inpp5k	Inositol polyphosphate-5-phosphatase K OS=Rattus norvegicus OX=10116 GN=Inpp5k PE=1 SV=1	45.472	388	0.9985	-0.00216622	0.997543	NO
A0A0G2K321	Acr	Acrosin OS=Rattus norvegicus OX=10116 GN=Acr PE=3 SV=1	48.165	435	1.00645	0.00927899	0.983053	NO
A0A0G2K327	Osbpl1a	Oxysterol-binding protein OS=Rattus norvegicus OX=10116 GN=Osbpl1a PE=1 SV=1	107.546	949	1.02458	0.0350358	0.939888	NO
A0A0G2K350	Napg	NSF attachment protein gamma OS=Rattus norvegicus OX=10116 GN=Napg PE=1 SV=1	34.659	312	1.00445	0.00641213	0.98638	NO
A0A0G2K351	Unc119b	Similar to Unc-119 protein homolog (Retinal protein 4) (RRG4) (Predicted), isoform CRA_a OS=Rattus norvegicus OX=10116 GN=Unc119b PE=1 SV=1	28.407	251	1.06869	0.0958437	0.709813	NO
A0A0G2K360	Catsperz	Catsper channel auxiliary subunit zeta OS=Rattus norvegicus OX=10116 GN=Catsperz PE=4 SV=1	21.203	183	0.949896	-0.0741578	0.141984	NO
A0A0G2K366	Rps6ka5	Ribosomal protein S6 kinase OS=Rattus norvegicus OX=10116 GN=Rps6ka5 PE=1 SV=1	89.352	798	1.08262	0.114521	0.958432	NO
A0A0G2K382	Mink1	Misshapen-like kinase 1 OS=Rattus norvegicus OX=10116 GN=Mink1 PE=1 SV=1	149.925	1331	0.947452	-0.0778754	0.934078	NO
A0A0G2K3B0	Grb14	Growth factor receptor-bound protein 14 OS=Rattus norvegicus OX=10116 GN=Grb14 PE=1 SV=1	60.649	538	1.01067	0.0153172	0.940785	NO
A0A0G2K3G9	Ppp1r10	Serine/threonine-protein phosphatase 1 regulatory subunit 10 OS=Rattus norvegicus OX=10116 GN=Ppp1r10 PE=1 SV=1	92.487	867	1.11145	0.152443	0.569229	NO
A0A0G2K3H2	Dock7	Dedicator of cytokinesis 7 OS=Rattus norvegicus OX=10116 GN=Dock7 PE=1 SV=1	241.291	2129	0.986742	-0.0192555	0.978139	NO
A0A0G2K3I0	Atm	Serine-protein kinase ATM OS=Rattus norvegicus OX=10116 GN=Atm PE=1 SV=1	348.917	3062	0.929085	-0.106118	0.701354	NO
A0A0G2K3K1	Usp30	Ubiquitin carboxyl-terminal hydrolase 30 OS=Rattus norvegicus OX=10116 GN=Usp30 PE=1 SV=1	54.386	483	0.934417	-0.0978611	0.936925	NO
A0A0G2K3L7	Strbp	Spermatid perinuclear RNA binding protein, isoform CRA_b OS=Rattus norvegicus OX=10116 GN=Strbp PE=1 SV=1	70.834	648	1.06552	0.0915601	0.66219	NO
A0A0G2K3N1	Gbf1	Golgi brefeldin A-resistant guanine nucleotide exchange factor 1 OS=Rattus norvegicus OX=10116 GN=Gbf1 PE=1 SV=1	205.334	1850	1.09154	0.126366	0.198485	NO
A0A0G2K3P2	Zbbx	Zinc finger, B-box domain-containing OS=Rattus norvegicus OX=10116 GN=Zbbx PE=4 SV=1	85.914	765	1.04175	0.0590105	0.881859	NO
A0A0G2K3P7	Atp11b	Phospholipid-transporting ATPase OS=Rattus norvegicus OX=10116 GN=Atp11b PE=1 SV=1	127.229	1126	1.03223	0.0457609	0.849069	NO
A0A0G2K3S6	Rbm10	RNA binding motif protein 10, isoform CRA_a OS=Rattus norvegicus OX=10116 GN=Rbm10 PE=1 SV=1	103.581	930	0.983864	-0.0234695	0.9177	NO
A0A0G2K3U1	Ampd2	AMP deaminase OS=Rattus norvegicus OX=10116 GN=Ampd2 PE=1 SV=1	92.085	798	1.00839	0.0120523	0.9779	NO
A0A0G2K3V2	Akr7a2	Aflatoxin B1 aldehyde reductase member 2 OS=Rattus norvegicus OX=10116 GN=Akr7a2 PE=1 SV=1	37.526	337	1.04855	0.0683979	0.686556	NO
A0A0G2K3V9	Clpb	Caseinolytic peptidase B protein homolog OS=Rattus norvegicus OX=10116 GN=Clpb PE=1 SV=1	79.167	707	0.950052	-0.0739214	0.852953	NO
A0A0G2K3W1	Vwa8	von Willebrand factor A domain-containing 8 OS=Rattus norvegicus OX=10116 GN=Vwa8 PE=1 SV=1	53.76	481	1.02286	0.0326061	0.936306	NO
A0A0G2K3X4	LOC102557137	E3 ubiquitin-protein ligase RNF168-like OS=Rattus norvegicus OX=10116 GN=LOC102557137 PE=1 SV=1	47.763	411	1.02163	0.0308784	0.909684	NO
A0A0G2K3X7	St3gal5	Lactosylceramide alpha-2,3-sialyltransferase OS=Rattus norvegicus OX=10116 GN=St3gal5 PE=1 SV=1	41.313	359	1.01116	0.0160111	0.986245	NO
A0A0G2K3Y0	Zfp385a	Zinc finger protein 385A OS=Rattus norvegicus OX=10116 GN=Zfp385a PE=1 SV=1	38.323	366	0.935555	-0.0961055	0.93721	NO
A0A0G2K3Y3	Cylc1	Cylicin 1 OS=Rattus norvegicus OX=10116 GN=Cylc1 PE=1 SV=1	69.599	622	1.07393	0.102904	0.839336	NO
A0A0G2K3Z9		Uncharacterized protein OS=Rattus norvegicus OX=10116 PE=4 SV=1	22.164	199	1.01262	0.0180936	0.907369	NO
A0A0G2K401	Pcca	Propionyl-CoA carboxylase alpha chain, mitochondrial OS=Rattus norvegicus OX=10116 GN=Pcca PE=1 SV=1	79.812	723	1.01569	0.0224614	0.813881	NO
A0A0G2K427	Ivns1abp	Influenza virus NS1A binding protein (Predicted), isoform CRA_b OS=Rattus norvegicus OX=10116 GN=Ivns1abp PE=1 SV=1	71.509	642	0.906128	-0.142213	0.923877	NO
A0A0G2K428	Dctn1	Dynactin subunit 1 OS=Rattus norvegicus OX=10116 GN=Dctn1 PE=1 SV=1	139.841	1263	0.983835	-0.0235113	0.868077	NO
A0A0G2K435	Dnajc7	DnaJ heat shock protein family (Hsp40) member C7 OS=Rattus norvegicus OX=10116 GN=Dnajc7 PE=1 SV=1	65.528	579	0.991907	-0.0117229	0.945528	NO
A0A0G2K437	Amfr	Autocrine motility factor receptor OS=Rattus norvegicus OX=10116 GN=Amfr PE=1 SV=1	71.48	630	1.0375	0.0531178	0.958077	NO
A0A0G2K458		Uncharacterized protein OS=Rattus norvegicus OX=10116 PE=4 SV=1	12.646	115	1.04553	0.0642278	0.799356	NO
A0A0G2K459	Mtch2	Mitochondrial carrier 2 OS=Rattus norvegicus OX=10116 GN=Mtch2 PE=1 SV=1	33.758	303	1.02038	0.0291046	0.870433	NO
A0A0G2K466	Oxnad1	Oxidoreductase NAD-binding domain containing 1 (Predicted), isoform CRA_a OS=Rattus norvegicus OX=10116 GN=Oxnad1 PE=1 SV=1	34.847	310	1.1332	0.1804	0.646542	NO
A0A0G2K471	Igtp	Interferon gamma-induced GTPase OS=Rattus norvegicus OX=10116 GN=Igtp PE=1 SV=1	50.437	442	0.941594	-0.0868223	0.379741	NO
A0A0G2K477	Ighm	Immunoglobulin heavy constant mu OS=Rattus norvegicus OX=10116 GN=Ighm PE=4 SV=1	51.137	466	0.825221	-0.277147	0.172593	NO
A0A0G2K478	Dguok	Deoxyguanosine kinase OS=Rattus norvegicus OX=10116 GN=Dguok PE=1 SV=1	32.146	277	1.12049	0.164126	0.818199	NO
A0A0G2K4C6	Me3	Malic enzyme OS=Rattus norvegicus OX=10116 GN=Me3 PE=3 SV=1	63.436	571	1.19267	0.254189	0.520973	NO
A0A0G2K4D0	Ank3	Ankyrin-3 OS=Rattus norvegicus OX=10116 GN=Ank3 PE=1 SV=1	187.961	1725	0.972593	-0.0400916	0.911251	NO
A0A0G2K4D5		Uncharacterized protein OS=Rattus norvegicus OX=10116 PE=4 SV=1	46.703	430	0.996844	-0.00456011	0.979131	NO
A0A0G2K4F4	RGD1566225	Similar to RIKEN cDNA 1700001F22 OS=Rattus norvegicus OX=10116 GN=RGD1566225 PE=4 SV=1	20.41	168	1.14254	0.192245	0.817607	NO
A0A0G2K4F5	Gramd1c	GRAM domain containing 1C (Predicted), isoform CRA_b OS=Rattus norvegicus OX=10116 GN=Gramd1c PE=1 SV=1	52.191	458	1.07992	0.110929	0.891772	NO
A0A0G2K4G2	Kif2c	Kinesin-like protein OS=Rattus norvegicus OX=10116 GN=Kif2c PE=3 SV=1	75.491	669	1.0074	0.0106406	0.973846	NO
A0A0G2K4G3	Nedd8	NEDD8 OS=Rattus norvegicus OX=10116 GN=Nedd8 PE=1 SV=1	8.988	81	1.08912	0.123162	0.548109	NO
A0A0G2K4G7	Vsig1	V-set and immunoglobulin domain-containing protein 1 OS=Rattus norvegicus OX=10116 GN=Vsig1 PE=1 SV=1	48.013	440	1.05867	0.0822499	0.747034	NO
A0A0G2K4H4	Dnaaf3	Dynein assembly factor 3, axonemal OS=Rattus norvegicus OX=10116 GN=Dnaaf3 PE=4 SV=1	55.136	494	1.02223	0.0317147	0.916676	NO
A0A0G2K4I2	Larp4b	La ribonucleoprotein domain family, member 4B OS=Rattus norvegicus OX=10116 GN=Larp4b PE=1 SV=1	72.903	660	1.00377	0.00542323	0.984304	NO
A0A0G2K4I8		Uncharacterized protein OS=Rattus norvegicus OX=10116 PE=1 SV=1	12.684	112	1.2503	0.322275	0.27349	NO
A0A0G2K4K3	Abcc3	Canalicular multispecific organic anion transporter 2 OS=Rattus norvegicus OX=10116 GN=Abcc3 PE=1 SV=1	158.505	1423	1.00725	0.0104241	0.980712	NO
A0A0G2K4L3	LOC103689968	Protein FAM134B OS=Rattus norvegicus OX=10116 GN=LOC103689968 PE=1 SV=1	83.894	751	0.978823	-0.0308803	0.956989	NO
A0A0G2K4P1	Sesn1	Sestrin 1 OS=Rattus norvegicus OX=10116 GN=Sesn1 PE=1 SV=1	63.573	551	1.00961	0.0137918	0.985066	NO
A0A0G2K4P4	Bbof1	Basal body orientation factor 1 OS=Rattus norvegicus OX=10116 GN=Bbof1 PE=4 SV=1	62.167	528	1.06426	0.0898516	0.52943	NO
A0A0G2K4Q9	Igfbp3	Insulin-like growth factor-binding protein 3 OS=Rattus norvegicus OX=10116 GN=Igfbp3 PE=1 SV=1	31.607	289	0.851217	-0.232401	0.867984	NO
A0A0G2K4R1	Ppp1r12c	Protein phosphatase 1 regulatory subunit OS=Rattus norvegicus OX=10116 GN=Ppp1r12c PE=1 SV=1	84.766	784	1.01002	0.0143826	0.954937	NO
A0A0G2K4R5	Pop1	POP1 homolog, ribonuclease P/MRP subunit OS=Rattus norvegicus OX=10116 GN=Pop1 PE=1 SV=1	113.254	1014	0.935565	-0.0960907	0.757023	NO
A0A0G2K4S6	Elmo1	Engulfment and cell motility 1 OS=Rattus norvegicus OX=10116 GN=Elmo1 PE=1 SV=1	70.799	614	0.98731	-0.0184244	0.970685	NO
A0A0G2K4T9	Syne3	Spectrin repeat-containing, nuclear envelope family member 3 OS=Rattus norvegicus OX=10116 GN=Syne3 PE=4 SV=1	94.389	823	1.0717	0.0999003	0.851287	NO
A0A0G2K4W2		Transcription factor BTF3 OS=Rattus norvegicus OX=10116 PE=3 SV=1	17.18	158	1.04504	0.0635542	0.953377	NO
A0A0G2K4W7	Rsph1	Radial spoke head component 1 OS=Rattus norvegicus OX=10116 GN=Rsph1 PE=4 SV=1	32.12	282	1.03267	0.0463768	0.50142	NO
A0A0G2K4X1	RT1-A1	RT1 class Ia, locus A1 OS=Rattus norvegicus OX=10116 GN=RT1-A1 PE=1 SV=1	40.022	356	0.984757	-0.0221607	0.92442	NO
A0A0G2K4Y6	Fam29a	Uncharacterized protein OS=Rattus norvegicus OX=10116 GN=Fam29a PE=1 SV=1	104.763	929	0.949084	-0.075392	0.88853	NO
A0A0G2K513	Tmem143	Transmembrane protein 143 OS=Rattus norvegicus OX=10116 GN=Tmem143 PE=1 SV=1	50.99	453	0.991256	-0.0126699	0.954824	NO
A0A0G2K523	Pomt1	Protein O-mannosyl-transferase 1 OS=Rattus norvegicus OX=10116 GN=Pomt1 PE=1 SV=1	80.262	703	0.948558	-0.0761917	0.80383	NO
A0A0G2K531	Gpx3	Glutathione peroxidase OS=Rattus norvegicus OX=10116 GN=Gpx3 PE=1 SV=1	25.274	225	0.891168	-0.16623	0.548547	NO
A0A0G2K583	Mtap	S-methyl-5'-thioadenosine phosphorylase OS=Rattus norvegicus OX=10116 GN=Mtap PE=1 SV=1	31.089	283	1.08066	0.111918	0.792118	NO
A0A0G2K585	Arpc5	Actin-related protein 2/3 complex subunit 5 OS=Rattus norvegicus OX=10116 GN=Arpc5 PE=1 SV=1	16.239	151	1.04092	0.0578608	0.930613	NO
A0A0G2K590	Spast	Spastin OS=Rattus norvegicus OX=10116 GN=Spast PE=1 SV=1	57.883	529	1.00674	0.00969361	0.884154	NO
A0A0G2K596	Zc3h14	Zinc finger CCCH domain-containing protein 14 OS=Rattus norvegicus OX=10116 GN=Zc3h14 PE=1 SV=1	35.06	309	0.929766	-0.105061	0.913625	NO
A0A0G2K5A0	Exosc8	Exosome component 8 OS=Rattus norvegicus OX=10116 GN=Exosc8 PE=1 SV=1	26.139	243	1.0298	0.0423674	0.948968	NO
A0A0G2K5A4		Uncharacterized protein OS=Rattus norvegicus OX=10116 PE=4 SV=1	162.366	1446	1.0044	0.00633222	0.97227	NO
A0A0G2K5E4	Dnaja3	DnaJ heat shock protein family (Hsp40) member A3 OS=Rattus norvegicus OX=10116 GN=Dnaja3 PE=1 SV=1	52.403	480	1.03328	0.047231	0.881025	NO
A0A0G2K5E7	Acly	ATP-citrate synthase OS=Rattus norvegicus OX=10116 GN=Acly PE=1 SV=1	120.543	1100	0.974264	-0.0376149	0.821008	NO
A0A0G2K5G6	Magt1	Magnesium transporter protein 1 OS=Rattus norvegicus OX=10116 GN=Magt1 PE=1 SV=1	41.676	368	1.02413	0.0343952	0.970068	NO
A0A0G2K5H7	Sbno1	Protein strawberry notch homolog 1 OS=Rattus norvegicus OX=10116 GN=Sbno1 PE=1 SV=1	154.106	1392	0.995278	-0.00682895	0.989827	NO
A0A0G2K5L6	Acacb	Acetyl-CoA carboxylase beta OS=Rattus norvegicus OX=10116 GN=Acacb PE=1 SV=1	275.758	2452	0.978052	-0.0320165	0.932293	NO
A0A0G2K5M7	Scaf8	Protein SCAF8 OS=Rattus norvegicus OX=10116 GN=Scaf8 PE=1 SV=1	139.222	1264	1.07709	0.107136	0.848407	NO
A0A0G2K5Q0	Prkcb	Protein kinase C OS=Rattus norvegicus OX=10116 GN=Prkcb PE=1 SV=1	74.531	652	1.04018	0.0568273	0.965124	NO
A0A0G2K5Q2	Crnkl1	Crooked neck-like protein 1 OS=Rattus norvegicus OX=10116 GN=Crnkl1 PE=1 SV=1	83.511	690	0.932168	-0.101338	0.838451	NO
A0A0G2K5Q8	Clk2	Secretory carrier-associated membrane protein OS=Rattus norvegicus OX=10116 GN=Clk2 PE=1 SV=1	92.555	799	1.01883	0.0269063	0.973906	NO
A0A0G2K5R4	Zfc3h1	Zinc finger, C3H1-type-containing OS=Rattus norvegicus OX=10116 GN=Zfc3h1 PE=1 SV=1	208.488	1848	0.878213	-0.187357	0.915842	NO
A0A0G2K5S0	Catsperg	Cation channel sperm-associated auxiliary subunit gamma OS=Rattus norvegicus OX=10116 GN=Catsperg PE=4 SV=1	137.283	1197	1.02044	0.0291933	0.969779	NO
A0A0G2K5T4	Chd1	Chromodomain helicase DNA-binding protein 1 OS=Rattus norvegicus OX=10116 GN=Chd1 PE=1 SV=1	161.732	1423	0.97459	-0.0371328	0.940067	NO
A0A0G2K5T9	Wasf2	WASP family member 2 OS=Rattus norvegicus OX=10116 GN=Wasf2 PE=1 SV=1	53.873	494	1.0855	0.118364	0.779789	NO
A0A0G2K5Y3	Tex9	RCG56676, isoform CRA_b OS=Rattus norvegicus OX=10116 GN=Tex9 PE=4 SV=1	48.949	431	1.07479	0.104055	0.926627	NO
A0A0G2K5Z1	Cdc42bpa	Non-specific serine/threonine protein kinase OS=Rattus norvegicus OX=10116 GN=Cdc42bpa PE=1 SV=1	186.785	1644	0.81903	-0.288011	0.574508	NO
A0A0G2K5Z4	LOC100910792	Uncharacterized protein OS=Rattus norvegicus OX=10116 GN=LOC100910792 PE=1 SV=1	66.927	614	1.04153	0.0587011	0.852413	NO
A0A0G2K601	Col4a6	Collagen type IV alpha 6 chain OS=Rattus norvegicus OX=10116 GN=Col4a6 PE=4 SV=1	158.155	1638	1.00746	0.010729	0.981175	NO
A0A0G2K617	Rwdd4	RWD domain-containing protein 4 OS=Rattus norvegicus OX=10116 GN=Rwdd4 PE=1 SV=1	21.106	188	1.01914	0.0273478	0.893226	NO
A0A0G2K642	Acaa2	3-ketoacyl-CoA thiolase, mitochondrial OS=Rattus norvegicus OX=10116 GN=Acaa2 PE=1 SV=1	41.754	396	1.07367	0.102545	0.177598	NO
A0A0G2K645	Wls	Protein wntless homolog OS=Rattus norvegicus OX=10116 GN=Wls PE=1 SV=1	60.265	522	1.04478	0.0631972	0.982248	NO
A0A0G2K652	Cul9	Cullin 9 OS=Rattus norvegicus OX=10116 GN=Cul9 PE=1 SV=1	280.566	2513	0.962711	-0.0548253	0.813584	NO
A0A0G2K654	Hist1h1c	Histone cluster 1 H1 family member c OS=Rattus norvegicus OX=10116 GN=Hist1h1c PE=1 SV=1	21.317	212	0.968072	-0.0468143	0.892815	NO
A0A0G2K680	Spint3	Serine peptidase inhibitor, Kunitz type, 3 OS=Rattus norvegicus OX=10116 GN=Spint3 PE=4 SV=1	10.281	88	0.837113	-0.256506	0.809755	NO
A0A0G2K681	Clip1	CAP-Gly domain-containing linker protein 1 OS=Rattus norvegicus OX=10116 GN=Clip1 PE=1 SV=1	159.465	1416	0.960974	-0.0574306	0.643235	NO
A0A0G2K699	Usp3	Ubiquitinyl hydrolase 1 OS=Rattus norvegicus OX=10116 GN=Usp3 PE=1 SV=1	48.094	425	0.985433	-0.0211699	0.948231	NO
A0A0G2K6A9	Rufy3	Protein RUFY3 OS=Rattus norvegicus OX=10116 GN=Rufy3 PE=1 SV=1	72.042	637	1.01635	0.0233923	0.8234	NO
A0A0G2K6E2	Txnrd2	Thioredoxin reductase 2, isoform CRA_a OS=Rattus norvegicus OX=10116 GN=Txnrd2 PE=1 SV=1	56.368	524	0.982402	-0.0256152	0.83765	NO
A0A0G2K6E6	LOC365791	Similar to T-cell activation Rho GTPase-activating protein isoform b OS=Rattus norvegicus OX=10116 GN=LOC365791 PE=1 SV=1	93.808	834	1.0583	0.0817451	0.898901	NO
A0A0G2K6E8	Spag9	Sperm-associated antigen 9 OS=Rattus norvegicus OX=10116 GN=Spag9 PE=1 SV=1	149.586	1352	1.00367	0.0052837	0.984498	NO
A0A0G2K6G2	Apmap	Adipocyte plasma membrane-associated protein OS=Rattus norvegicus OX=10116 GN=Apmap PE=1 SV=1	46.446	415	0.896344	-0.157876	0.444083	NO
A0A0G2K6G9	Kdm5b	Lysine demethylase 5B OS=Rattus norvegicus OX=10116 GN=Kdm5b PE=4 SV=1	175.48	1545	0.909469	-0.136904	0.816079	NO
A0A0G2K6H2	Gstz1	Maleylacetoacetate isomerase OS=Rattus norvegicus OX=10116 GN=Gstz1 PE=1 SV=1	23.863	215	1.03897	0.0551578	0.798286	NO
A0A0G2K6H5	Cfdp1	Craniofacial development protein 1 OS=Rattus norvegicus OX=10116 GN=Cfdp1 PE=1 SV=1	31.31	285	1.04034	0.0570509	0.527476	NO
A0A0G2K6I4	Enah	ENAH, actin regulator OS=Rattus norvegicus OX=10116 GN=Enah PE=1 SV=1	62.676	564	1.22818	0.296523	0.237863	NO
A0A0G2K6J0	Steap4	Metalloreductase STEAP4 OS=Rattus norvegicus OX=10116 GN=Steap4 PE=1 SV=1	43.786	391	0.942733	-0.0850796	0.922792	NO
A0A0G2K6J4	Slc37a2	Solute carrier family 37 member 2 OS=Rattus norvegicus OX=10116 GN=Slc37a2 PE=1 SV=1	54.245	493	1.16274	0.217528	0.841392	NO
A0A0G2K6J5	Myl6	Myosin light polypeptide 6 OS=Rattus norvegicus OX=10116 GN=Myl6 PE=1 SV=1	16.961	151	0.964741	-0.0517867	0.54254	NO
A0A0G2K6K7	Cdk5rap2	CDK5 regulatory subunit-associated protein 2 OS=Rattus norvegicus OX=10116 GN=Cdk5rap2 PE=1 SV=1	215.226	1901	1.04962	0.0698691	0.697887	NO
A0A0G2K6L4	Gstm6l	Glutathione S-transferase, mu 6 (Predicted), isoform CRA_a OS=Rattus norvegicus OX=10116 GN=Gstm6l PE=1 SV=1	21.624	184	1.08635	0.11949	0.663782	NO
A0A0G2K6M8	Depdc5	DEP domain-containing 5 OS=Rattus norvegicus OX=10116 GN=Depdc5 PE=1 SV=1	180.162	1591	1.00174	0.00251015	0.995192	NO
A0A0G2K6N8	Parn	Poly(A)-specific ribonuclease OS=Rattus norvegicus OX=10116 GN=Parn PE=1 SV=2	73.384	642	1.01894	0.027076	0.962644	NO
A0A0G2K6R0	Tnrc6b	Trinucleotide repeat-containing adaptor 6B OS=Rattus norvegicus OX=10116 GN=Tnrc6b PE=1 SV=1	189.971	1783	0.92384	-0.114286	0.624502	NO
A0A0G2K6R7	Washc1	WASH complex subunit 1 OS=Rattus norvegicus OX=10116 GN=Washc1 PE=1 SV=1	47.762	442	0.992255	-0.0112166	0.989746	NO
A0A0G2K6R8	Ehbp1l1	EH domain-binding protein 1-like 1 OS=Rattus norvegicus OX=10116 GN=Ehbp1l1 PE=1 SV=1	182.516	1699	1.03887	0.0550164	0.81782	NO
A0A0G2K6S3	Tex21	Testis-expressed 21 OS=Rattus norvegicus OX=10116 GN=Tex21 PE=1 SV=1	64.801	565	0.998939	-0.00153161	0.997594	NO
A0A0G2K6T6	Setd1a	Histone-lysine N-methyltransferase OS=Rattus norvegicus OX=10116 GN=Setd1a PE=1 SV=1	186.496	1717	0.97826	-0.0317104	0.863541	NO
A0A0G2K6U2		Uncharacterized protein OS=Rattus norvegicus OX=10116 PE=4 SV=1	16.839	153	1.0382	0.0540777	0.766886	NO
A0A0G2K6X7		Uncharacterized protein (Fragment) OS=Rattus norvegicus OX=10116 PE=4 SV=4	97.714	876	1.01294	0.0185473	0.969271	NO
A0A0G2K6Z8	Plekha7	Pleckstrin homology domain-containing A7 OS=Rattus norvegicus OX=10116 GN=Plekha7 PE=1 SV=1	135.651	1193	1.02005	0.0286391	0.814028	NO
A0A0G2K700	Dkc1	H/ACA ribonucleoprotein complex subunit DKC1 OS=Rattus norvegicus OX=10116 GN=Dkc1 PE=1 SV=1	56.578	509	1.05403	0.0759193	0.725508	NO
A0A0G2K719	Ddx3x	DEAD-box helicase 3, X-linked OS=Rattus norvegicus OX=10116 GN=Ddx3x PE=1 SV=1	73.145	662	0.985757	-0.0206962	0.863761	NO
A0A0G2K722		Uncharacterized protein OS=Rattus norvegicus OX=10116 PE=4 SV=1	10.257	95	1.02155	0.0307644	0.853394	NO
A0A0G2K724	Mcts1	Malignant T-cell-amplified sequence OS=Rattus norvegicus OX=10116 GN=Mcts1 PE=1 SV=1	20.555	181	0.974234	-0.0376596	0.91228	NO
A0A0G2K736	Kdm1a	Lysine-specific histone demethylase OS=Rattus norvegicus OX=10116 GN=Kdm1a PE=1 SV=1	93.97	865	0.970913	-0.0425854	0.850575	NO
A0A0G2K747	Ssbp1	Single-stranded DNA binding protein 1, isoform CRA_b OS=Rattus norvegicus OX=10116 GN=Ssbp1 PE=1 SV=1	17.171	148	1.15593	0.209053	0.760946	NO
A0A0G2K756	Acbd3	Acyl-Coenzyme A binding domain containing 3 OS=Rattus norvegicus OX=10116 GN=Acbd3 PE=1 SV=1	60.32	526	1.01675	0.0239676	0.967143	NO
A0A0G2K757	Rpn2	Dolichyl-diphosphooligosaccharide--protein glycosyltransferase subunit 2 OS=Rattus norvegicus OX=10116 GN=Rpn2 PE=1 SV=1	69.123	630	0.962967	-0.0544411	0.741684	NO
A0A0G2K779	Cep76	Centrosomal protein 76 OS=Rattus norvegicus OX=10116 GN=Cep76 PE=1 SV=1	73.89	657	0.963946	-0.0529756	0.952259	NO
A0A0G2K781	Ppfibp1	PPFIA-binding protein 1 OS=Rattus norvegicus OX=10116 GN=Ppfibp1 PE=1 SV=1	116.103	1032	0.927395	-0.108745	0.919271	NO
A0A0G2K7C2	Kif20b	Kinesin family member 20B OS=Rattus norvegicus OX=10116 GN=Kif20b PE=1 SV=1	198.704	1735	0.942454	-0.0855065	0.939115	NO
A0A0G2K7D4	Dnah12	Dynein heavy chain 12, axonemal OS=Rattus norvegicus OX=10116 GN=Dnah12 PE=4 SV=1	454.61	3960	1.01709	0.024449	0.827328	NO
A0A0G2K7D7	Nars2	Asparaginyl-tRNA synthetase 2, mitochondrial OS=Rattus norvegicus OX=10116 GN=Nars2 PE=1 SV=1	49.759	442	0.965721	-0.0503214	0.954816	NO
A0A0G2K7K2	Aifm1	Apoptosis-inducing factor 1, mitochondrial OS=Rattus norvegicus OX=10116 GN=Aifm1 PE=1 SV=1	66.134	608	1.02555	0.0363953	0.962046	NO
A0A0G2K7L7	Antxrl	ANTXR-like OS=Rattus norvegicus OX=10116 GN=Antxrl PE=4 SV=1	67.617	608	1.04124	0.0582998	0.902993	NO
A0A0G2K7M6	LOC100911660	Lymphocyte-specific helicase-like OS=Rattus norvegicus OX=10116 GN=LOC100911660 PE=1 SV=1	95.501	821	0.891403	-0.16585	0.364957	NO
A0A0G2K7N8	Bptf	Uncharacterized protein OS=Rattus norvegicus OX=10116 GN=Bptf PE=1 SV=1	304.339	2768	0.939991	-0.0892816	0.863642	NO
A0A0G2K7N9	Arhgap5	Rho GTPase-activating protein 5 OS=Rattus norvegicus OX=10116 GN=Arhgap5 PE=1 SV=1	172.291	1503	0.933411	-0.0994162	0.874492	NO
A0A0G2K7P2	Phf14	PHD finger protein 14 OS=Rattus norvegicus OX=10116 GN=Phf14 PE=1 SV=1	104.481	928	1.04952	0.0697359	0.666811	NO
A0A0G2K7Q7	Ide	Insulin-degrading enzyme OS=Rattus norvegicus OX=10116 GN=Ide PE=1 SV=1	113.162	978	0.997711	-0.00330655	0.988599	NO
A0A0G2K7R8	Slc44a1	CDW92 antigen, isoform CRA_a OS=Rattus norvegicus OX=10116 GN=Slc44a1 PE=1 SV=1	73.115	653	1.05201	0.073147	0.889461	NO
A0A0G2K7T5	Ppp3cb	Serine/threonine-protein phosphatase OS=Rattus norvegicus OX=10116 GN=Ppp3cb PE=1 SV=1	56.397	497	1.02334	0.0332794	0.945776	NO
A0A0G2K7W2	Aldh3b1	Aldehyde dehydrogenase OS=Rattus norvegicus OX=10116 GN=Aldh3b1 PE=3 SV=1	58.124	521	0.972829	-0.0397426	0.974284	NO
A0A0G2K7W6	RGD1562402	Similar to 60S ribosomal protein L27a OS=Rattus norvegicus OX=10116 GN=RGD1562402 PE=3 SV=1	16.587	148	1.09481	0.130683	0.675103	NO
A0A0G2K7W7	Gsk3a	Glycogen synthase kinase-3 alpha OS=Rattus norvegicus OX=10116 GN=Gsk3a PE=1 SV=1	50.797	481	0.97236	-0.0404371	0.765576	NO
A0A0G2K7W8	Hint3	Histidine triad nucleotide-binding protein 3 OS=Rattus norvegicus OX=10116 GN=Hint3 PE=1 SV=1	14.317	130	1.0527	0.0740899	0.66508	NO
A0A0G2K7X0	Anp32a	Acidic leucine-rich nuclear phosphoprotein 32 family member A OS=Rattus norvegicus OX=10116 GN=Anp32a PE=1 SV=1	26.316	229	1.03185	0.0452346	0.862487	NO
A0A0G2K7X3	Nucks1	Nuclear ubiquitous casein and cyclin-dependent kinase substrate 1 OS=Rattus norvegicus OX=10116 GN=Nucks1 PE=1 SV=1	27.051	243	1.05188	0.0729666	0.883365	NO
A0A0G2K7X7	C7	Complement C7 OS=Rattus norvegicus OX=10116 GN=C7 PE=1 SV=1	93.665	846	0.836922	-0.256835	0.317389	NO
A0A0G2K7Y1	LOC691286	Similar to RIKEN cDNA 4930504O13 OS=Rattus norvegicus OX=10116 GN=LOC691286 PE=4 SV=1	15.771	139	1.18967	0.250556	0.382437	NO
A0A0G2K7Y7	Kif23	Kinesin-like protein OS=Rattus norvegicus OX=10116 GN=Kif23 PE=3 SV=1	101.958	891	0.966432	-0.0492602	0.921481	NO
A0A0G2K7Z1	Zfp346	Zinc finger protein 346 OS=Rattus norvegicus OX=10116 GN=Zfp346 PE=1 SV=1	32.577	293	1.08028	0.111402	0.833085	NO
A0A0G2K815	LOC689589	Hypothetical protein LOC689589 OS=Rattus norvegicus OX=10116 GN=LOC689589 PE=4 SV=1	25.182	227	0.980249	-0.0287802	0.837762	NO
A0A0G2K831	Oard1	O-acyl-ADP-ribose deacylase 1 OS=Rattus norvegicus OX=10116 GN=Oard1 PE=1 SV=1	17.121	152	1.00086	0.00123402	0.998601	NO
A0A0G2K849	Taf4	TATA-box binding protein associated factor 4 OS=Rattus norvegicus OX=10116 GN=Taf4 PE=1 SV=1	68.603	636	1.10093	0.138719	0.641255	NO
A0A0G2K850	LOC100912481	RNA-binding protein EWS-like OS=Rattus norvegicus OX=10116 GN=LOC100912481 PE=1 SV=1	67.941	651	1.0082	0.0117835	0.964003	NO
A0A0G2K860	Arhgef12	Rho guanine nucleotide exchange factor 12 OS=Rattus norvegicus OX=10116 GN=Arhgef12 PE=1 SV=1	171.63	1532	1.05683	0.0797477	0.831988	NO
A0A0G2K861	LOC100365542	RCG41957 OS=Rattus norvegicus OX=10116 GN=LOC100365542 PE=4 SV=1	9.861	87	1.07992	0.110923	0.728538	NO
A0A0G2K864	Cdkn2b	Cyclin-dependent kinase 4 inhibitor B OS=Rattus norvegicus OX=10116 GN=Cdkn2b PE=4 SV=1	12.92	122	0.886415	-0.173946	0.774333	NO
A0A0G2K890	Ezr	Ezrin OS=Rattus norvegicus OX=10116 GN=Ezr PE=1 SV=1	69.288	585	0.948177	-0.0767713	0.707202	NO
A0A0G2K896	RGD1310507	Similar to RIKEN cDNA 1300017J02 OS=Rattus norvegicus OX=10116 GN=RGD1310507 PE=1 SV=1	76.721	700	0.914573	-0.128829	0.634684	NO
A0A0G2K8A0	Ssmem1	Serine-rich single-pass membrane protein 1 OS=Rattus norvegicus OX=10116 GN=Ssmem1 PE=4 SV=1	22	193	1.03246	0.0460867	0.569607	NO
A0A0G2K8A1	Itgb3bp	Centromere protein R OS=Rattus norvegicus OX=10116 GN=Itgb3bp PE=1 SV=1	19.937	176	1.02772	0.0394423	0.964411	NO
A0A0G2K8A5	Uba1y	Ubiquitin-activating enzyme, Chr Y OS=Rattus norvegicus OX=10116 GN=Uba1y PE=3 SV=1	117.828	1057	0.967291	-0.0479786	0.750627	NO
A0A0G2K8D6	Dcun1d1	DCN1-like protein OS=Rattus norvegicus OX=10116 GN=Dcun1d1 PE=1 SV=1	31.666	273	1.07299	0.101634	0.415241	NO
A0A0G2K8K0	Sfpq	Splicing factor proline and glutamine rich OS=Rattus norvegicus OX=10116 GN=Sfpq PE=1 SV=1	75.086	696	1.0111	0.0159301	0.920177	NO
A0A0G2K8K1	Ccdc186	Coiled-coil domain-containing 186 OS=Rattus norvegicus OX=10116 GN=Ccdc186 PE=1 SV=1	105.109	919	1.00552	0.00794745	0.986008	NO
A0A0G2K8L7	Cacna2d1	Voltage-dependent calcium channel subunit alpha-2/delta-1 OS=Rattus norvegicus OX=10116 GN=Cacna2d1 PE=1 SV=1	109.182	963	1.02391	0.0340939	0.985078	NO
A0A0G2K8M5	Tmed4	Transmembrane emp24 protein transport domain containing 4 (Predicted), isoform CRA_a OS=Rattus norvegicus OX=10116 GN=Tmed4 PE=1 SV=1	19.577	168	1.01021	0.0146589	0.965831	NO
A0A0G2K8N9	Nek9	NIMA-related kinase 9 OS=Rattus norvegicus OX=10116 GN=Nek9 PE=1 SV=1	104.855	958	1.01186	0.0170094	0.896467	NO
A0A0G2K8Q7	Lsm2	U6 snRNA-associated Sm-like protein LSm2 OS=Rattus norvegicus OX=10116 GN=Lsm2 PE=1 SV=1	10.835	95	0.951358	-0.071939	0.959869	NO
A0A0G2K8W9	Sptbn1	Spectrin beta chain OS=Rattus norvegicus OX=10116 GN=Sptbn1 PE=1 SV=1	273.477	2358	0.982891	-0.0248967	0.595637	NO
A0A0G2K8Y7	Tmcc3	Transmembrane and coiled-coil domain family 3 OS=Rattus norvegicus OX=10116 GN=Tmcc3 PE=1 SV=1	51.726	460	0.973899	-0.0381552	0.934695	NO
A0A0G2K8Z9	Kif13b	Kinesin family member 13B OS=Rattus norvegicus OX=10116 GN=Kif13b PE=1 SV=1	204.852	1843	1.01238	0.0177443	0.926605	NO
A0A0G2K904	Sltm	RCG56631, isoform CRA_d OS=Rattus norvegicus OX=10116 GN=Sltm PE=1 SV=1	117.168	1034	0.991419	-0.0124331	0.952799	NO
A0A0G2K924	Ankle2	Ankyrin repeat and LEM domain-containing protein 2 OS=Rattus norvegicus OX=10116 GN=Ankle2 PE=1 SV=1	103.367	931	0.962073	-0.0557821	0.900577	NO
A0A0G2K929	Cep290	Centrosomal protein 290 OS=Rattus norvegicus OX=10116 GN=Cep290 PE=4 SV=1	320.733	2756	0.977942	-0.0321792	0.921533	NO
A0A0G2K943	Ap2a2	AP-2 complex subunit alpha OS=Rattus norvegicus OX=10116 GN=Ap2a2 PE=1 SV=1	101.585	915	1.02538	0.0361525	0.875515	NO
A0A0G2K946	Spock2	SPARC/osteonectin, cwcv and kazal-like domains proteoglycan 2 OS=Rattus norvegicus OX=10116 GN=Spock2 PE=1 SV=1	47.005	425	1.04375	0.0617708	0.926671	NO
A0A0G2K952	Usp32	Ubiquitin-specific peptidase 32 OS=Rattus norvegicus OX=10116 GN=Usp32 PE=1 SV=1	185.651	1640	0.975293	-0.0360919	0.856181	NO
A0A0G2K988	Daam2	Dishevelled-associated activator of morphogenesis 2 OS=Rattus norvegicus OX=10116 GN=Daam2 PE=1 SV=1	128.104	1117	1.00668	0.0096113	0.968818	NO
A0A0G2K991	Cchcr1	Coiled-coil alpha-helical rod protein 1 (Fragment) OS=Rattus norvegicus OX=10116 GN=Cchcr1 PE=4 SV=1	70.725	633	1.01885	0.0269481	0.97911	NO
A0A0G2K9A2	Arpc2	Arp2/3 complex 34 kDa subunit OS=Rattus norvegicus OX=10116 GN=Arpc2 PE=1 SV=1	34.347	300	0.991249	-0.0126799	0.965567	NO
A0A0G2K9A4	LOC100360296	BRCA2-interacting protein-like OS=Rattus norvegicus OX=10116 GN=LOC100360296 PE=4 SV=1	26.568	239	0.91204	-0.132831	0.606696	NO
A0A0G2K9A9	Fbxo41	F-box protein 41 OS=Rattus norvegicus OX=10116 GN=Fbxo41 PE=1 SV=1	94.03	869	1.03237	0.0459556	0.579855	NO
A0A0G2K9B2	Gpcpd1	Glycerophosphocholine phosphodiesterase GPCPD1 OS=Rattus norvegicus OX=10116 GN=Gpcpd1 PE=1 SV=1	76.171	671	1.08853	0.122375	0.745122	NO
A0A0G2K9C8	Phkb	Phosphorylase b kinase regulatory subunit OS=Rattus norvegicus OX=10116 GN=Phkb PE=1 SV=1	124.066	1085	0.984917	-0.0219255	0.979607	NO
A0A0G2K9E5	Lars2	Leucyl-tRNA synthetase 2, mitochondrial OS=Rattus norvegicus OX=10116 GN=Lars2 PE=1 SV=1	101.58	902	0.916154	-0.126339	0.861149	NO
A0A0G2K9F2		Uncharacterized protein OS=Rattus norvegicus OX=10116 PE=1 SV=1	89.603	781	0.965085	-0.0512726	0.933603	NO
A0A0G2K9G8	P2rx2	P2X purinoceptor OS=Rattus norvegicus OX=10116 GN=P2rx2 PE=3 SV=1	46.598	416	1.05271	0.0741104	0.939189	NO
A0A0G2K9I3	Golga4	Golgin subfamily A member 4 OS=Rattus norvegicus OX=10116 GN=Golga4 PE=1 SV=1	254.962	2213	1.02106	0.0300741	0.661159	NO
A0A0G2K9J2	Atp6v1h	V-type proton ATPase subunit H OS=Rattus norvegicus OX=10116 GN=Atp6v1h PE=1 SV=1	55.869	483	1.01812	0.0259021	0.926407	NO
A0A0G2K9J8	Armc9	LisH domain-containing protein ARMC9 OS=Rattus norvegicus OX=10116 GN=Armc9 PE=4 SV=1	73.306	641	0.925449	-0.111774	0.803638	NO
A0A0G2K9K6	LOC102550841	Uncharacterized protein OS=Rattus norvegicus OX=10116 GN=LOC102550841 PE=4 SV=1	46.227	406	1.00586	0.00843026	0.990922	NO
A0A0G2K9L2	Tom1l2	Target of myb1-like 2 membrane-trafficking protein OS=Rattus norvegicus OX=10116 GN=Tom1l2 PE=1 SV=1	57.947	528	0.902514	-0.147979	0.879247	NO
A0A0G2K9L9	Mdn1	Uncharacterized protein OS=Rattus norvegicus OX=10116 GN=Mdn1 PE=1 SV=1	473.76	4197	0.975458	-0.0358487	0.883016	NO
A0A0G2K9P5	Cog5	Component of oligomeric golgi complex 5 OS=Rattus norvegicus OX=10116 GN=Cog5 PE=1 SV=1	83.619	756	0.950205	-0.0736899	0.609848	NO
A0A0G2K9Q7	Map1lc3b2	Uncharacterized protein OS=Rattus norvegicus OX=10116 GN=Map1lc3b2 PE=3 SV=1	14.527	125	1.01878	0.0268419	0.972306	NO
A0A0G2K9R0	Zswim8	Zinc finger, SWIM-type-containing 8 OS=Rattus norvegicus OX=10116 GN=Zswim8 PE=1 SV=1	193.444	1797	0.949991	-0.074015	0.830684	NO
A0A0G2K9R9	Psme4	Proteasome activator subunit 4 OS=Rattus norvegicus OX=10116 GN=Psme4 PE=1 SV=1	211.17	1843	1.01935	0.0276503	0.792586	NO
A0A0G2K9S4	Myo5a	Unconventional myosin-Va OS=Rattus norvegicus OX=10116 GN=Myo5a PE=1 SV=1	203.069	1746	0.932177	-0.101324	0.843043	NO
A0A0G2K9T1	Itch	E3 ubiquitin-protein ligase OS=Rattus norvegicus OX=10116 GN=Itch PE=1 SV=1	100.831	882	0.949928	-0.0741098	0.813997	NO
A0A0G2K9T4	Macf1	Microtubule-actin cross-linking factor 1 OS=Rattus norvegicus OX=10116 GN=Macf1 PE=1 SV=1	835.106	7384	1.00073	0.0010584	0.983725	NO
A0A0G2K9Y2	Dmgdh	Dimethylglycine dehydrogenase, mitochondrial OS=Rattus norvegicus OX=10116 GN=Dmgdh PE=1 SV=1	98.864	884	1.05466	0.0767735	0.886981	NO
A0A0G2K9Y5	Hrg	Histidine-rich glycoprotein OS=Rattus norvegicus OX=10116 GN=Hrg PE=1 SV=1	57.927	515	1.09209	0.127086	0.732899	NO
A0A0G2K9Y9	Zfp326	Zinc finger protein 326 OS=Rattus norvegicus OX=10116 GN=Zfp326 PE=1 SV=1	57.056	504	1.03922	0.0555013	0.861832	NO
A0A0G2K9Z5		Uncharacterized protein OS=Rattus norvegicus OX=10116 PE=4 SV=1	13.033	118	1.21079	0.275944	0.113968	NO
A0A0G2KA04	Ints10	Integrator complex subunit 10 OS=Rattus norvegicus OX=10116 GN=Ints10 PE=1 SV=1	82.083	710	0.952014	-0.070945	0.776982	NO
A0A0G2KA12	Kif1b	Kinesin-like protein KIF1B OS=Rattus norvegicus OX=10116 GN=Kif1b PE=1 SV=1	202.161	1799	0.963062	-0.0542993	0.935162	NO
A0A0G2KA14	Clec16a	C-type lectin domain-containing 16A OS=Rattus norvegicus OX=10116 GN=Clec16a PE=1 SV=1	110.352	979	0.9643	-0.0524466	0.929136	NO
A0A0G2KA25	Tm9sf4	Transmembrane 9 superfamily member OS=Rattus norvegicus OX=10116 GN=Tm9sf4 PE=1 SV=1	74.729	643	1.0427	0.0603202	0.881486	NO
A0A0G2KA48	Mrpl37	39S ribosomal protein L37, mitochondrial OS=Rattus norvegicus OX=10116 GN=Mrpl37 PE=1 SV=1	46.686	408	0.986366	-0.0198053	0.976019	NO
A0A0G2KA57	Ralgapb	Ral GTPase-activating protein subunit beta OS=Rattus norvegicus OX=10116 GN=Ralgapb PE=1 SV=1	158.038	1418	1.00638	0.00917154	0.866991	NO
A0A0G2KA61	Csnk2b	Casein kinase II subunit beta OS=Rattus norvegicus OX=10116 GN=Csnk2b PE=1 SV=1	17.421	151	1.0484	0.0681842	0.809953	NO
A0A0G2KA68	Zfp646	Zinc finger protein 646 OS=Rattus norvegicus OX=10116 GN=Zfp646 PE=4 SV=1	197.809	1786	0.943514	-0.0838836	0.941716	NO
A0A0G2KA88	Soga1	Suppressor of glucose, autophagy-associated 1 OS=Rattus norvegicus OX=10116 GN=Soga1 PE=4 SV=1	163.327	1452	1.04226	0.0597126	0.889421	NO
A0A0G2KAA3	Ndufa3	NADH:ubiquinone oxidoreductase subunit A3 OS=Rattus norvegicus OX=10116 GN=Ndufa3 PE=1 SV=1	10.17	91	1.08158	0.113134	0.902698	NO
A0A0G2KAH4	Dock6	Dedicator of cytokinesis 6 OS=Rattus norvegicus OX=10116 GN=Dock6 PE=1 SV=1	236.75	2113	0.983119	-0.024562	0.962901	NO
A0A0G2KAH9	Itpr1	Inositol 1,4,5-trisphosphate receptor type 1 OS=Rattus norvegicus OX=10116 GN=Itpr1 PE=1 SV=1	293.631	2574	1.03061	0.0435015	0.947519	NO
A0A0G2KAI8	Drg2	Developmentally-regulated GTP-binding protein 2 OS=Rattus norvegicus OX=10116 GN=Drg2 PE=1 SV=1	40.557	364	0.988108	-0.0172598	0.951514	NO
A0A0G2KAM4	Fscn1	Fascin OS=Rattus norvegicus OX=10116 GN=Fscn1 PE=3 SV=1	53.881	492	0.943119	-0.0844884	0.831497	NO
A0A0G2KAN2	Vps33a	Vacuolar protein sorting-associated protein 33A OS=Rattus norvegicus OX=10116 GN=Vps33a PE=1 SV=1	49.068	438	0.98539	-0.0212327	0.935356	NO
A0A0G2KAP1	Ero1b	Endoplasmic reticulum oxidoreductase 1 beta OS=Rattus norvegicus OX=10116 GN=Ero1b PE=1 SV=1	53.431	467	1.00702	0.0100967	0.918607	NO
A0A0G2KAT3	Rpa1	Replication protein A subunit OS=Rattus norvegicus OX=10116 GN=Rpa1 PE=1 SV=1	67.68	614	1.05123	0.0720811	0.770434	NO
A0A0G2KAX5	Tdrd5	Tudor domain-containing protein 5 OS=Rattus norvegicus OX=10116 GN=Tdrd5 PE=4 SV=1	108.146	969	0.957738	-0.0622976	0.893861	NO
A0A0G2KAX9	Mreg	Melanoregulin OS=Rattus norvegicus OX=10116 GN=Mreg PE=1 SV=1	22.996	197	0.967766	-0.0472704	0.922968	NO
A0A0G2KAZ7	Hnrnpdl	Heterogeneous nuclear ribonucleoprotein D-like OS=Rattus norvegicus OX=10116 GN=Hnrnpdl PE=1 SV=1	46.307	419	1.06799	0.0948964	0.319252	NO
A0A0G2KB52	Map7	Microtubule-associated protein 7 OS=Rattus norvegicus OX=10116 GN=Map7 PE=1 SV=1	84.731	751	1.02889	0.041083	0.386315	NO
A0A0G2KB55	LOC102553386	SUMO-conjugating enzyme UBC9-like OS=Rattus norvegicus OX=10116 GN=LOC102553386 PE=3 SV=1	17.347	151	1.03155	0.0448092	0.96018	NO
A0A0G2KB63	Phb2	Prohibitin-2 OS=Rattus norvegicus OX=10116 GN=Phb2 PE=1 SV=1	33.168	297	1.01395	0.0199826	0.877929	NO
A0A0G2KB65	LOC103690164	5-phosphohydroxy-L-lysine phospho-lyase OS=Rattus norvegicus OX=10116 GN=LOC103690164 PE=1 SV=1	51.091	460	1.00255	0.00366917	0.986274	NO
A0A0G2KB73	Rif1	Replication timing regulatory factor 1 OS=Rattus norvegicus OX=10116 GN=Rif1 PE=1 SV=1	266.247	2416	1.00064	0.000923688	0.993857	NO
A0A0G2KBB8	Elmod3	ELMO domain-containing protein 3 OS=Rattus norvegicus OX=10116 GN=Elmod3 PE=4 SV=1	42.553	381	0.912203	-0.132574	0.884179	NO
A0A0G2KBC7	Pfkm	ATP-dependent 6-phosphofructokinase OS=Rattus norvegicus OX=10116 GN=Pfkm PE=1 SV=1	93.524	851	1.00997	0.0143195	0.983852	NO
A0A0G2QC02	Skiv2l	Ski2-like RNA helicase OS=Rattus norvegicus OX=10116 GN=Skiv2l PE=1 SV=1	137.305	1244	1.03196	0.0453871	0.834534	NO
A0A0G2QC04	Pls1	Plastin 1 OS=Rattus norvegicus OX=10116 GN=Pls1 PE=1 SV=1	70.39	630	0.945938	-0.0801819	0.899942	NO
A0A0G2QC06	Tf	Serotransferrin OS=Rattus norvegicus OX=10116 GN=Tf PE=1 SV=1	107.409	979	0.946567	-0.0792233	0.533034	NO
A0A0G2QC17	Pdp1	Protein phosphatase 2C, magnesium dependent, catalytic subunit, isoform CRA_a OS=Rattus norvegicus OX=10116 GN=Pdp1 PE=1 SV=1	63.835	563	0.980713	-0.0280975	0.827498	NO
A0A0G2QC19	Dnajc21	DnaJ heat shock protein family (Hsp40) member C21 OS=Rattus norvegicus OX=10116 GN=Dnajc21 PE=1 SV=1	61.872	533	0.984233	-0.0229283	0.944358	NO
A0A0G2QC22	Paxx	PAXX, non-homologous end joining factor OS=Rattus norvegicus OX=10116 GN=Paxx PE=1 SV=1	22.087	205	1.00805	0.0115655	0.987606	NO
A0A0G2QC27	Nol6	Nucleolar protein 6 OS=Rattus norvegicus OX=10116 GN=Nol6 PE=1 SV=1	128.069	1146	1.00894	0.012844	0.984912	NO
A0A0G2QC39	Txlng	Taxilin gamma OS=Rattus norvegicus OX=10116 GN=Txlng PE=1 SV=1	60.791	530	0.974232	-0.0376626	0.974768	NO
A0A0G2QC40	Mkrn1	Makorin ring finger protein 1 OS=Rattus norvegicus OX=10116 GN=Mkrn1 PE=1 SV=1	53.088	481	0.992665	-0.0106211	0.985743	NO
A0A0G2QC41	Hdac6	Histone deacetylase 6 OS=Rattus norvegicus OX=10116 GN=Hdac6 PE=1 SV=1	125.495	1152	0.978546	-0.0312879	0.845828	NO
A0A0G2QC52	Rabl2	RAB, member of RAS oncogene family-like 2 OS=Rattus norvegicus OX=10116 GN=Rabl2 PE=1 SV=1	28.558	250	1.04165	0.0588751	0.566298	NO
A0A0G2QC54	Tpd52l3	RCG48530 OS=Rattus norvegicus OX=10116 GN=Tpd52l3 PE=1 SV=1	24.811	231	1.06885	0.0960636	0.828877	NO
A0A0G2QC55	Tssk4	Similar to testis-specific serine kinase 4 (Predicted), isoform CRA_b OS=Rattus norvegicus OX=10116 GN=Tssk4 PE=4 SV=1	32.697	292	1.0834	0.11557	0.811885	NO
A0A0G2QC56	Coro2a	Coronin OS=Rattus norvegicus OX=10116 GN=Coro2a PE=1 SV=1	61.989	543	1.01272	0.0182334	0.977655	NO
A0A0G2QC64	Wdr34	WD repeat domain 34 OS=Rattus norvegicus OX=10116 GN=Wdr34 PE=4 SV=1	57.896	537	1.08707	0.120438	0.877876	NO
A0A0H2UH90	Vwa5a	von Willebrand factor A domain-containing protein 5A OS=Rattus norvegicus OX=10116 GN=Vwa5a PE=1 SV=1	88.079	796	0.960782	-0.0577191	0.67758	NO
A0A0H2UH99	Rpl24	60S ribosomal protein L24 OS=Rattus norvegicus OX=10116 GN=Rpl24 PE=1 SV=1	17.676	156	1.05159	0.0725702	0.819945	NO
A0A0H2UHB0	Tom1l1	TOM1-like protein 1 OS=Rattus norvegicus OX=10116 GN=Tom1l1 PE=1 SV=1	52.423	474	1.03356	0.0476264	0.96746	NO
A0A0H2UHC8	Ublcp1	Ubiquitin-like domain-containing CTD phosphatase 1 OS=Rattus norvegicus OX=10116 GN=Ublcp1 PE=1 SV=1	36.859	318	0.998533	-0.00211734	0.995161	NO
A0A0H2UHD9	Ncln	Nicalin OS=Rattus norvegicus OX=10116 GN=Ncln PE=1 SV=1	62.864	562	0.947184	-0.0782835	0.73988	NO
A0A0H2UHG1	Cyp11a1	Cholesterol side-chain cleavage enzyme, mitochondrial OS=Rattus norvegicus OX=10116 GN=Cyp11a1 PE=3 SV=1	57.043	490	0.9624	-0.0552921	0.788984	NO
A0A0H2UHG7	Rps20	40S ribosomal protein S20 OS=Rattus norvegicus OX=10116 GN=Rps20 PE=3 SV=1	13.242	118	1.05744	0.0805758	0.868795	NO
A0A0H2UHH3	Abcb8	ATP-binding cassette sub-family B member 8, mitochondrial OS=Rattus norvegicus OX=10116 GN=Abcb8 PE=1 SV=1	77.507	710	1.05773	0.0809674	0.88984	NO
A0A0H2UHH9	Rps24	40S ribosomal protein S24 OS=Rattus norvegicus OX=10116 GN=Rps24 PE=3 SV=1	15.197	131	1.04491	0.0633798	0.916097	NO
A0A0H2UHI2	Map2k1	Dual-specificity mitogen-activated protein kinase kinase 1 OS=Rattus norvegicus OX=10116 GN=Map2k1 PE=1 SV=1	40.96	368	0.982759	-0.025091	0.976729	NO
A0A0H2UHI4	LOC103690024	Peroxisomal targeting signal 1 receptor OS=Rattus norvegicus OX=10116 GN=LOC103690024 PE=1 SV=1	62.174	558	0.967241	-0.048053	0.925064	NO
A0A0H2UHI5	Serpina3n	Serine protease inhibitor A3N OS=Rattus norvegicus OX=10116 GN=Serpina3n PE=1 SV=1	45.481	408	0.869107	-0.202394	0.354358	NO
A0A0H2UHJ5	Zfr	Zinc finger RNA-binding protein OS=Rattus norvegicus OX=10116 GN=Zfr PE=1 SV=1	116.914	1074	0.96857	-0.0460717	0.856506	NO
A0A0H2UHK0	Sfr1	Swi5-dependent recombination DNA repair protein 1 homolog OS=Rattus norvegicus OX=10116 GN=Sfr1 PE=1 SV=1	29.016	256	1.02605	0.0371024	0.773653	NO
A0A0H2UHK4	Carnmt1	Carnosine N-methyltransferase OS=Rattus norvegicus OX=10116 GN=Carnmt1 PE=1 SV=1	38.576	330	0.998612	-0.00200407	0.986476	NO
A0A0H2UHK7	Mmel1	Membrane metallo-endopeptidase-like 1 OS=Rattus norvegicus OX=10116 GN=Mmel1 PE=4 SV=1	89.331	774	0.997517	-0.00358735	0.993645	NO
A0A0H2UHL3	Aebp1	Adipocyte enhancer-binding protein 1 OS=Rattus norvegicus OX=10116 GN=Aebp1 PE=4 SV=1	127.99	1127	0.80845	-0.306769	0.762818	NO
A0A0H2UHL6	Ctsh	Pro-cathepsin H OS=Rattus norvegicus OX=10116 GN=Ctsh PE=1 SV=1	32.967	298	1.07798	0.108325	0.583947	NO
A0A0H2UHM0	Vps28	Vacuolar protein sorting-associated protein 28 homolog OS=Rattus norvegicus OX=10116 GN=Vps28 PE=1 SV=1	25.468	221	0.995611	-0.00634537	0.983459	NO
A0A0H2UHM1	Aqp8	Aquaporin-8 OS=Rattus norvegicus OX=10116 GN=Aqp8 PE=1 SV=1	27.927	262	0.995405	-0.00664437	0.979399	NO
A0A0H2UHM3	Hp	Haptoglobin OS=Rattus norvegicus OX=10116 GN=Hp PE=1 SV=1	38.432	346	1.48642	0.571844	0.150968	NO
A0A0H2UHM7	LOC100909441	Tubulin alpha chain OS=Rattus norvegicus OX=10116 GN=LOC100909441 PE=3 SV=1	49.806	448	0.959401	-0.059794	0.917509	NO
A0A0H2UHM9	Pja2	E3 ubiquitin-protein ligase Praja-2 OS=Rattus norvegicus OX=10116 GN=Pja2 PE=1 SV=1	71.178	645	0.973854	-0.0382226	0.890777	NO
A0A0H2UHP6	Fank1	Fibronectin type 3 and ankyrin repeat domains 1 protein OS=Rattus norvegicus OX=10116 GN=Fank1 PE=4 SV=1	38.239	343	0.967369	-0.0478615	0.904264	NO
A0A0H2UHP8	Dym	Dymeclin OS=Rattus norvegicus OX=10116 GN=Dym PE=1 SV=1	75.878	668	0.983865	-0.0234673	0.95449	NO
A0A0H2UHQ2	Csnk1g2	Casein kinase 1, gamma 2, isoform CRA_b OS=Rattus norvegicus OX=10116 GN=Csnk1g2 PE=3 SV=1	47.507	414	1.08631	0.119437	0.871769	NO
A0A0H2UHQ3	Map1s	Microtubule-associated protein 1S OS=Rattus norvegicus OX=10116 GN=Map1s PE=1 SV=1	102.433	968	0.986121	-0.0201636	0.987903	NO
A0A0H2UHQ8	Rps17	40S ribosomal protein S17 OS=Rattus norvegicus OX=10116 GN=Rps17 PE=3 SV=1	15.379	134	1.20265	0.266218	0.256615	NO
A0A0H2UHR7	Flnc	Filamin-C OS=Rattus norvegicus OX=10116 GN=Flnc PE=1 SV=1	287.301	2693	0.978262	-0.0317078	0.92714	NO
A0A0H2UHR9	Stn1	CST complex subunit STN1 OS=Rattus norvegicus OX=10116 GN=Stn1 PE=1 SV=1	43.412	377	0.98903	-0.0159142	0.966568	NO
A0A0H2UHS3	Ccdc51	Coiled-coil domain-containing protein 51 OS=Rattus norvegicus OX=10116 GN=Ccdc51 PE=1 SV=1	42.308	379	1.04685	0.0660576	0.854999	NO
A0A0H2UHT1	Plekho1	Pleckstrin homology domain-containing family O member 1 OS=Rattus norvegicus OX=10116 GN=Plekho1 PE=1 SV=1	45.265	400	0.977678	-0.0325687	0.522266	NO
A0A0H2UHT5	Ppm1g	Protein phosphatase 1G OS=Rattus norvegicus OX=10116 GN=Ppm1g PE=1 SV=1	58.716	542	1.01116	0.0160168	0.952508	NO
A0A0H2UHT7		Uncharacterized protein OS=Rattus norvegicus OX=10116 PE=3 SV=1	11.929	115	1.15348	0.205988	0.65489	NO
A0A0H2UHU0	Rps25	40S ribosomal protein S25 OS=Rattus norvegicus OX=10116 GN=Rps25 PE=4 SV=1	13.611	124	1.01498	0.0214545	0.970946	NO
A0A0H2UHU1	Rpl37a	60S ribosomal protein L37a OS=Rattus norvegicus OX=10116 GN=Rpl37a PE=3 SV=1	10.276	92	1.05766	0.0808827	0.783718	NO
A0A0H2UHV4	Eif5b	Eukaryotic translation initiation factor 5B OS=Rattus norvegicus OX=10116 GN=Eif5b PE=1 SV=1	136.412	1205	0.987928	-0.0175229	0.92102	NO
A0A0H2UHV6	Ppp3r1	Calcineurin subunit B type 1 OS=Rattus norvegicus OX=10116 GN=Ppp3r1 PE=4 SV=1	18.208	160	1.05918	0.082954	0.90692	NO
A0A0H2UHV7	Aars2	Alanine--tRNA ligase, mitochondrial OS=Rattus norvegicus OX=10116 GN=Aars2 PE=1 SV=1	99.265	907	0.931616	-0.102193	0.898301	NO
A0A0H2UHV9	Copg2	Coatomer subunit gamma OS=Rattus norvegicus OX=10116 GN=Copg2 PE=1 SV=1	97.57	870	1.0292	0.0415278	0.816508	NO
A0A0H2UHX1	Rtn3	Reticulon OS=Rattus norvegicus OX=10116 GN=Rtn3 PE=1 SV=1	28.227	261	1.01079	0.0154797	0.888519	NO
A0A0H2UHX2	Tsks	Testis-specific serine kinase substrate OS=Rattus norvegicus OX=10116 GN=Tsks PE=1 SV=1	62.568	576	1.06008	0.0841665	0.605192	NO
A0A0H2UHX5	Mme	Neprilysin OS=Rattus norvegicus OX=10116 GN=Mme PE=4 SV=1	78.669	686	0.957052	-0.0633305	0.945916	NO
A0A0H2UHX7	Yif1b	Protein YIF1B OS=Rattus norvegicus OX=10116 GN=Yif1b PE=1 SV=1	25.212	229	1.02435	0.0347145	0.948498	NO
A0A0H2UHZ6	Puf60	Poly(U)-binding-splicing factor PUF60 OS=Rattus norvegicus OX=10116 GN=Puf60 PE=1 SV=1	60.121	563	1.01313	0.0188138	0.975245	NO
A0A0H2UI02	Stk11	Serine/threonine kinase 11 (Predicted), isoform CRA_a OS=Rattus norvegicus OX=10116 GN=Stk11 PE=1 SV=1	49.246	436	0.981929	-0.0263097	0.963333	NO
A0A0H2UI05	Cfap20	Cilia- and flagella-associated protein 20 OS=Rattus norvegicus OX=10116 GN=Cfap20 PE=4 SV=1	22.748	193	1.01446	0.020707	0.947073	NO
A0A0H2UI06	Ndufaf6	NADH dehydrogenase (ubiquinone) complex I, assembly factor 6 OS=Rattus norvegicus OX=10116 GN=Ndufaf6 PE=1 SV=1	38.125	329	1.05702	0.0800053	0.619094	NO
A0A0H2UI12	Usp28	Ubiquitin carboxyl-terminal hydrolase 28 OS=Rattus norvegicus OX=10116 GN=Usp28 PE=1 SV=1	122.213	1079	0.925163	-0.112221	0.85925	NO
A0A0H2UI14	Fbxl20	F-box/LRR-repeat protein 20 OS=Rattus norvegicus OX=10116 GN=Fbxl20 PE=1 SV=1	48.396	436	1.00701	0.0100847	0.867606	NO
A0A0H2UI21	Crat	Carnitine O-acetyltransferase OS=Rattus norvegicus OX=10116 GN=Crat PE=1 SV=1	71.014	626	1.01193	0.0171116	0.899775	NO
A0A0H2UI25	Adcyap1	Pituitary adenylate cyclase-activating polypeptide OS=Rattus norvegicus OX=10116 GN=Adcyap1 PE=3 SV=1	19.481	174	0.995111	-0.00707087	0.945296	NO
A0A0U1RRP9	Cfb	Complement factor B OS=Rattus norvegicus OX=10116 GN=Cfb PE=1 SV=1	123.972	1115	0.949016	-0.0754961	0.660309	NO
A0A0U1RRS5	Smg7	SMG7 nonsense mediated mRNA decay factor OS=Rattus norvegicus OX=10116 GN=Smg7 PE=1 SV=1	126.844	1137	0.965093	-0.0512598	0.973451	NO
A0A0U1RRU0	Srpk1	SRSF protein kinase 1 OS=Rattus norvegicus OX=10116 GN=Srpk1 PE=1 SV=1	73.929	655	0.966868	-0.0486093	0.856801	NO
A0A0U1RRV5	Cluh	Clustered mitochondria protein homolog OS=Rattus norvegicus OX=10116 GN=Cluh PE=1 SV=1	151.166	1349	0.98312	-0.0245608	0.899745	NO
A0A0U1RRV7	Srsf3	RCG61099, isoform CRA_b OS=Rattus norvegicus OX=10116 GN=Srsf3 PE=1 SV=1	14.203	124	1.00216	0.00311563	0.975484	NO
A0A0U1RRX5	RGD1560927	RGD1560927 OS=Rattus norvegicus OX=10116 GN=RGD1560927 PE=4 SV=1	13.422	123	1.04838	0.0681629	0.397751	NO
A0A0U1RRZ2	Eif2b1	Translation initiation factor eIF-2B subunit alpha OS=Rattus norvegicus OX=10116 GN=Eif2b1 PE=1 SV=1	33.678	305	1.0397	0.0561611	0.931648	NO
A0A0U1RRZ4		Uncharacterized protein OS=Rattus norvegicus OX=10116 PE=4 SV=1	99.271	889	1.01411	0.0202184	0.937312	NO
A0A0U1RVI9	rCG_34378	RCG34378, isoform CRA_h OS=Rattus norvegicus OX=10116 GN=rCG_34378 PE=3 SV=1	28.589	267	1.01278	0.0183139	0.937666	NO
A0A140TA99	Elob	Elongin-B OS=Rattus norvegicus OX=10116 GN=Elob PE=1 SV=1	13.039	117	1.02997	0.0426075	0.774685	NO
A0A140TAA3	Ralgapa1	Ral GTPase-activating protein subunit alpha-1 OS=Rattus norvegicus OX=10116 GN=Ralgapa1 PE=1 SV=1	204.284	1823	1.012	0.0172137	0.971921	NO
A0A140TAA4	Pdcd6ip	Programmed cell death 6-interacting protein OS=Rattus norvegicus OX=10116 GN=Pdcd6ip PE=1 SV=1	95.882	868	1.01961	0.028024	0.840953	NO
A0A140TAB3	Klc1	Kinesin light chain 1 OS=Rattus norvegicus OX=10116 GN=Klc1 PE=1 SV=1	62.853	552	0.984023	-0.0232361	0.8539	NO
A0A140TAB6	Golga2	Golgin subfamily A member 2 OS=Rattus norvegicus OX=10116 GN=Golga2 PE=1 SV=1	111.455	986	1.02386	0.0340235	0.859289	NO
A0A140TAC0	Crem	cAMP-responsive element modulator OS=Rattus norvegicus OX=10116 GN=Crem PE=1 SV=1	36.616	341	0.984813	-0.0220783	0.920749	NO
A0A140TAD7	Jmjd8	JmjC domain-containing protein 8 OS=Rattus norvegicus OX=10116 GN=Jmjd8 PE=1 SV=1	30.751	271	0.958049	-0.061828	0.91433	NO
A0A140TAE0	Mvp	Major vault protein OS=Rattus norvegicus OX=10116 GN=Mvp PE=1 SV=1	96.824	871	0.971666	-0.0414679	0.545096	NO
A0A140TAE6	Mecr	Enoyl-[acyl-carrier-protein] reductase, mitochondrial OS=Rattus norvegicus OX=10116 GN=Mecr PE=1 SV=1	40.335	373	1.07319	0.101905	0.90594	NO
A0A140TAF1	Slc25a21	Mitochondrial 2-oxodicarboxylate carrier OS=Rattus norvegicus OX=10116 GN=Slc25a21 PE=1 SV=1	31.188	277	1.00801	0.0115139	0.965406	NO
A0A140TAF5	Clcc1	Chloride channel CLIC-like 1, isoform CRA_c OS=Rattus norvegicus OX=10116 GN=Clcc1 PE=1 SV=1	61.22	541	0.908139	-0.139014	0.761669	NO
A0A140TAH8	Adam5	Disintegrin and metalloproteinase domain-containing protein 5 OS=Rattus norvegicus OX=10116 GN=Adam5 PE=4 SV=1	84.964	753	1.06708	0.0936689	0.761446	NO
A0A140TAI1	Ubqln1	Ubiquilin 1, isoform CRA_a OS=Rattus norvegicus OX=10116 GN=Ubqln1 PE=1 SV=1	62.015	582	0.906379	-0.141814	0.614293	NO
A0A140TAI3	Hnrnpc	Heterogeneous nuclear ribonucleoprotein C, isoform CRA_b OS=Rattus norvegicus OX=10116 GN=Hnrnpc PE=1 SV=1	32.323	293	1.04302	0.0607671	0.848946	NO
A0A140TAI8	Ahcyl1	S-adenosylhomocysteine hydrolase-like protein 1 OS=Rattus norvegicus OX=10116 GN=Ahcyl1 PE=1 SV=1	52.896	475	0.994753	-0.00759028	0.975588	NO
A0A140TAJ1	Chn1	Chimaerin OS=Rattus norvegicus OX=10116 GN=Chn1 PE=1 SV=1	48.611	423	1.05717	0.0802091	0.887111	NO
A0A140TAJ5	Pi4ka	Phosphatidylinositol 4-kinase alpha OS=Rattus norvegicus OX=10116 GN=Pi4ka PE=1 SV=1	231.703	2044	0.995389	-0.00666803	0.989634	NO
A0A140UHW6	Trmt1	tRNA (guanine(26)-N(2))-dimethyltransferase OS=Rattus norvegicus OX=10116 GN=Trmt1 PE=1 SV=1	69.373	638	0.999731	-0.000388234	0.994722	NO
A0A140UHW9	Fhad1	Forkhead-associated phosphopeptide-binding domain 1 OS=Rattus norvegicus OX=10116 GN=Fhad1 PE=4 SV=1	164.32	1423	1.09671	0.133188	0.663664	NO
A0A140UHX2	Zc3hc1	Zinc finger, C3HC-type-containing 1 OS=Rattus norvegicus OX=10116 GN=Zc3hc1 PE=1 SV=1	55.431	502	0.976603	-0.0341565	0.899541	NO
A0A140UHX4	Prkag2	Protein kinase AMP-activated non-catalytic subunit gamma 2 OS=Rattus norvegicus OX=10116 GN=Prkag2 PE=1 SV=1	62.984	566	0.881748	-0.181562	0.829549	NO
A0A140UHX6	Sptb	Spectrin beta chain OS=Rattus norvegicus OX=10116 GN=Sptb PE=1 SV=1	268.025	2329	1.04304	0.0607931	0.870737	NO
A0A140UHX9	Ccz1b	CCZ1 homolog B, vacuolar protein-trafficking and biogenesis-associated OS=Rattus norvegicus OX=10116 GN=Ccz1b PE=1 SV=1	55.597	480	1.01948	0.0278338	0.952155	NO
A0A140UHY0	Lca5l	Lebercilin LCA5-like OS=Rattus norvegicus OX=10116 GN=Lca5l PE=4 SV=1	68.288	603	0.948303	-0.0765806	0.830438	NO
A0A1B0GWQ5	Elavl2	ELAV-like protein OS=Rattus norvegicus OX=10116 GN=Elavl2 PE=1 SV=1	38.088	347	0.948523	-0.0762452	0.834831	NO
A0A1B0GWR1	Eri3	ERI1 exoribonuclease family member 3 OS=Rattus norvegicus OX=10116 GN=Eri3 PE=1 SV=1	37.061	335	1.01974	0.0282001	0.945202	NO
A0A1B0GWU0	Cntrl	Centriolin OS=Rattus norvegicus OX=10116 GN=Cntrl PE=4 SV=1	268.256	2335	0.995464	-0.0065596	0.990506	NO
A0A1B0GWW0	Ube3c	Ubiquitin protein ligase E3C (Fragment) OS=Rattus norvegicus OX=10116 GN=Ube3c PE=1 SV=1	110.462	962	0.910403	-0.135422	0.822887	NO
A0A1P0PBZ6	Trio	Triple functional domain protein OS=Rattus norvegicus OX=10116 GN=Trio PE=1 SV=1	343.876	3053	1.0387	0.0547801	0.961423	NO
A0A1W2Q640	Lrrc69	Leucine-rich repeat-containing 69 OS=Rattus norvegicus OX=10116 GN=Lrrc69 PE=4 SV=1	39.692	347	0.889476	-0.168972	0.850945	NO
A0A1W2Q660	Sept14	Septin 14 (Fragment) OS=Rattus norvegicus OX=10116 GN=Sept14 PE=3 SV=1	47.75	411	1.01961	0.0280228	0.952522	NO
A0A1W2Q680	Gar1	H/ACA ribonucleoprotein complex subunit (Fragment) OS=Rattus norvegicus OX=10116 GN=Gar1 PE=1 SV=1	18.432	171	0.942669	-0.0851769	0.683573	NO
A0A1W2Q681	Sfswap	Splicing factor, suppressor of white-apricot homolog OS=Rattus norvegicus OX=10116 GN=Sfswap PE=1 SV=1	101.442	917	0.963579	-0.0535249	0.727609	NO
A0A1W2Q695	Msh6	DNA mismatch repair protein OS=Rattus norvegicus OX=10116 GN=Msh6 PE=1 SV=1	151.179	1356	0.925533	-0.111643	0.820984	NO
A0A1W2Q6B4	Rrn3	RRN3 homolog, RNA polymerase I transcription factor OS=Rattus norvegicus OX=10116 GN=Rrn3 PE=4 SV=1	74.589	656	1.1358	0.183709	0.0867393	NO
A0A1W2Q6E9	Msn	Moesin OS=Rattus norvegicus OX=10116 GN=Msn PE=1 SV=1	67.652	576	0.948696	-0.0759825	0.333334	NO
A0A1W2Q6F8	Ndufa10l1	NADH dehydrogenase [ubiquinone] 1 alpha subcomplex subunit 10, mitochondrial OS=Rattus norvegicus OX=10116 GN=Ndufa10l1 PE=3 SV=1	40.544	355	1.00538	0.00774738	0.978704	NO
A0A1W2Q6K0	Aspa	Aspartoacylase OS=Rattus norvegicus OX=10116 GN=Aspa PE=1 SV=1	29.634	262	0.993674	-0.00915488	0.990219	NO
A0A1W2Q6N8	Nr2f1	Nuclear receptor subfamily 2, group F, member 1 OS=Rattus norvegicus OX=10116 GN=Nr2f1 PE=3 SV=1	30.496	273	0.90177	-0.149169	0.693115	NO
A0JN27	Gtf2h2	General transcription factor IIH subunit 2 OS=Rattus norvegicus OX=10116 GN=Gtf2h2 PE=1 SV=1	44.703	396	0.992171	-0.0113398	0.986824	NO
A0JN29	Lnpk	Limb and neural patterns OS=Rattus norvegicus OX=10116 GN=Lnpk PE=1 SV=1	42.17	376	0.946899	-0.078717	0.845142	NO
A0JN30	Cnpy2	Canopy 2 homolog (Zebrafish) OS=Rattus norvegicus OX=10116 GN=Cnpy2 PE=1 SV=1	20.709	182	1.01327	0.0190133	0.923086	NO
A0JPI6	Zdhhc20	Palmitoyltransferase OS=Rattus norvegicus OX=10116 GN=Zdhhc20 PE=2 SV=1	38.296	328	0.982144	-0.0259928	0.965971	NO
A0JPJ7	Ola1	Obg-like ATPase 1 OS=Rattus norvegicus OX=10116 GN=Ola1 PE=2 SV=1	44.535	396	1.01102	0.0158176	0.962684	NO
A0JPM9	Eif3j	Eukaryotic translation initiation factor 3 subunit J OS=Rattus norvegicus OX=10116 GN=Eif3j PE=1 SV=1	29.187	259	1.0319	0.0453059	0.572145	NO
A0JPN0	Rad18	RAD18 E3 ubiquitin protein ligase OS=Rattus norvegicus OX=10116 GN=Rad18 PE=1 SV=1	56.009	494	0.983879	-0.0234474	0.931655	NO
A0JPP0	RGD1562433	Similar to ubiquilin 1 isoform 2 OS=Rattus norvegicus OX=10116 GN=RGD1562433 PE=1 SV=1	55.229	510	0.990909	-0.0131753	0.980375	NO
A0JPP1	Drap1	Dr1-associated corepressor OS=Rattus norvegicus OX=10116 GN=Drap1 PE=2 SV=1	22.326	205	1.00128	0.00184471	0.989119	NO
A0JPP4	Spesp1	Sperm equatorial segment protein 1 OS=Rattus norvegicus OX=10116 GN=Spesp1 PE=2 SV=1	45.88	409	1.04487	0.0633193	0.745142	NO
A0JPQ1		Uncharacterized protein C7orf57 homolog OS=Rattus norvegicus OX=10116 PE=2 SV=1	32.757	292	1.05107	0.0718556	0.834802	NO
A0JPQ9	Chid1	Chitinase domain-containing protein 1 OS=Rattus norvegicus OX=10116 GN=Chid1 PE=2 SV=2	44.875	393	1.07211	0.100457	0.588182	NO
A0MZ67	Shtn1	Shootin-1 OS=Rattus norvegicus OX=10116 GN=Shtn1 PE=1 SV=1	71.446	633	1.05461	0.0767115	0.374202	NO
A1A5L1	Blmh	Bleomycin hydrolase OS=Rattus norvegicus OX=10116 GN=Blmh PE=1 SV=1	52.452	455	1.05614	0.0788059	0.848362	NO
A1A5P2	Rrs1	Ribosome biogenesis regulatory protein homolog OS=Rattus norvegicus OX=10116 GN=Rrs1 PE=2 SV=1	41.537	365	1.01729	0.0247245	0.696883	NO
A1A5P4	Kifc3	Kinesin-like protein OS=Rattus norvegicus OX=10116 GN=Kifc3 PE=2 SV=1	85.063	753	1.00748	0.0107543	0.982857	NO
A1A5P7	Plekha1	Pleckstrin homology domain containing, family A (Phosphoinositide binding specific) member 1 OS=Rattus norvegicus OX=10116 GN=Plekha1 PE=2 SV=1	38.049	335	1.07053	0.0983312	0.363083	NO
A1A5Q4	Cfap206	Cilia- and flagella-associated protein 206 OS=Rattus norvegicus OX=10116 GN=Cfap206 PE=2 SV=1	70.835	622	0.974684	-0.0369934	0.81664	NO
A1A5Q7	Vwa3a	von Willebrand factor A domain-containing protein 3A OS=Rattus norvegicus OX=10116 GN=Vwa3a PE=2 SV=1	83.254	737	1.00536	0.00771667	0.991805	NO
A1A5R7	Rexo5	RNA exonuclease 5 OS=Rattus norvegicus OX=10116 GN=Rexo5 PE=2 SV=1	86.052	754	0.961322	-0.0569077	0.818715	NO
A1A5S1	Prpf6	Pre-mRNA-processing factor 6 OS=Rattus norvegicus OX=10116 GN=Prpf6 PE=1 SV=1	106.764	941	0.996995	-0.00434241	0.981323	NO
A1A5S2	Cxxc1	CXXC finger 1 (PHD domain) OS=Rattus norvegicus OX=10116 GN=Cxxc1 PE=1 SV=1	76.273	660	0.905668	-0.142947	0.908065	NO
A1L108	Arpc5l	Actin-related protein 2/3 complex subunit 5-like protein OS=Rattus norvegicus OX=10116 GN=Arpc5l PE=1 SV=2	17.01	153	1.02917	0.0414764	0.694481	NO
A1L130	Ing4	Inhibitor of growth protein OS=Rattus norvegicus OX=10116 GN=Ing4 PE=1 SV=1	28.087	245	1.05014	0.0705836	0.8867	NO
A1L134	Aup1	Ancient ubiquitous protein 1 OS=Rattus norvegicus OX=10116 GN=Aup1 PE=2 SV=1	46.199	410	0.899172	-0.15333	0.627525	NO
A1L1J7	Pbk	PDZ-binding kinase OS=Rattus norvegicus OX=10116 GN=Pbk PE=1 SV=1	37.57	337	0.985217	-0.0214873	0.795045	NO
A1L1J8	Rab5b	RAB5B, member RAS oncogene family OS=Rattus norvegicus OX=10116 GN=Rab5b PE=1 SV=1	23.675	215	1.02755	0.0392116	0.859826	NO
A1L1J9	Lmf2	Lipase maturation factor 2 OS=Rattus norvegicus OX=10116 GN=Lmf2 PE=2 SV=1	80.254	702	0.973572	-0.0386407	0.65309	NO
A1L1K7	Acsbg2	Long-chain-fatty-acid--CoA ligase ACSBG2 OS=Rattus norvegicus OX=10116 GN=Acsbg2 PE=2 SV=1	74.266	667	0.978443	-0.0314403	0.696651	NO
A1L1K8	Habp4	Intracellular hyaluronan-binding protein 4 OS=Rattus norvegicus OX=10116 GN=Habp4 PE=1 SV=1	45.826	411	1.08638	0.119523	0.834516	NO
A1L1L0	Bbx	BBX high mobility group box domain-containing OS=Rattus norvegicus OX=10116 GN=Bbx PE=1 SV=1	100.967	908	0.952698	-0.069909	0.923627	NO
A1L1L2	Tmem214	Transmembrane protein 214 OS=Rattus norvegicus OX=10116 GN=Tmem214 PE=2 SV=1	76.566	685	0.957355	-0.0628741	0.84505	NO
A1L1L3	Ptpn20	Tyrosine-protein phosphatase non-receptor type 20 OS=Rattus norvegicus OX=10116 GN=Ptpn20 PE=1 SV=1	48.58	421	0.938676	-0.0913007	0.889725	NO
A1L1L5	Ccnk	Ccnk protein OS=Rattus norvegicus OX=10116 GN=Ccnk PE=1 SV=1	65.367	589	1.04527	0.0638707	0.811559	NO
A1L1L6	Rhot1	Mitochondrial Rho GTPase OS=Rattus norvegicus OX=10116 GN=Rhot1 PE=1 SV=1	72.157	631	0.998938	-0.00153349	0.997565	NO
A1L1M0	Prkaca	Protein kinase, cAMP-dependent, catalytic, alpha OS=Rattus norvegicus OX=10116 GN=Prkaca PE=1 SV=1	40.606	351	1.0748	0.104064	0.470591	NO
A2RRT9	Cyp4v2	Cytochrome P450 4V2 OS=Rattus norvegicus OX=10116 GN=Cyp4v2 PE=2 SV=1	60.58	525	0.965168	-0.0511482	0.752003	NO
A2RRU3	Utp15	U3 small nucleolar RNA-associated protein 15 homolog OS=Rattus norvegicus OX=10116 GN=Utp15 PE=2 SV=1	59.515	528	1.01641	0.0234784	0.969654	NO
A2RUW0	Mroh7	Maestro heat-like repeat-containing protein family member 7 OS=Rattus norvegicus OX=10116 GN=Mroh7 PE=1 SV=1	123.859	1122	0.977943	-0.0321777	0.710232	NO
A2RUW1	Tollip	Toll-interacting protein OS=Rattus norvegicus OX=10116 GN=Tollip PE=1 SV=1	30.315	274	1.0576	0.0807928	0.333642	NO
A2VCV8	Mlx	MAX dimerization protein MLX OS=Rattus norvegicus OX=10116 GN=Mlx PE=1 SV=1	33.42	298	0.928117	-0.107621	0.761323	NO
A2VCX1	Tiprl	TIP41-like protein OS=Rattus norvegicus OX=10116 GN=Tiprl PE=1 SV=1	31.225	271	1.04116	0.0581886	0.0151895	NO
A2VD12	Pbxip1	Pre-B-cell leukemia transcription factor-interacting protein 1 OS=Rattus norvegicus OX=10116 GN=Pbxip1 PE=1 SV=1	80.276	722	0.993	-0.0101347	0.991576	NO
A2VD14	Abcf2	ATP-binding cassette subfamily F member 2 OS=Rattus norvegicus OX=10116 GN=Abcf2 PE=1 SV=1	71.426	624	1.01124	0.0161252	0.834873	NO
A3E0T0	Epb41l3	Erythrocyte membrane protein band 4.1-like 3 OS=Rattus norvegicus OX=10116 GN=Epb41l3 PE=1 SV=1	96.952	870	1.05477	0.0769236	0.82655	NO
A3KNA0	Aqr	RNA helicase aquarius OS=Rattus norvegicus OX=10116 GN=Aqr PE=1 SV=1	170.76	1484	0.948977	-0.0755552	0.838633	NO
A4GW50	Stk38l	Non-specific serine/threonine protein kinase OS=Rattus norvegicus OX=10116 GN=Stk38l PE=1 SV=1	53.759	464	0.884845	-0.176504	0.842067	NO
A4L9P7	Pds5a	Sister chromatid cohesion protein PDS5 homolog A OS=Rattus norvegicus OX=10116 GN=Pds5a PE=1 SV=1	150.286	1333	0.975259	-0.0361424	0.741666	NO
A5HKJ3	Pomp	Proteasome maturation protein OS=Rattus norvegicus OX=10116 GN=Pomp PE=1 SV=1	15.844	141	1.09638	0.13275	0.542377	NO
A6N6J5	Wdr35	WD repeat-containing protein 35 OS=Rattus norvegicus OX=10116 GN=Wdr35 PE=1 SV=1	132.779	1170	1.0069	0.00991596	0.974859	NO
A7U7N4	Prnd	Prion-like protein OS=Rattus norvegicus OX=10116 GN=Prnd PE=3 SV=1	20.338	178	1.08802	0.121699	0.821826	NO
A7UAK3	Pfkfb3	6-phosphofructo-2-kinase/fructose-2, 6-biphosphatase 3 splice variant OS=Rattus norvegicus OX=10116 GN=Pfkfb3 PE=2 SV=1	53.576	462	0.951899	-0.0711194	0.953604	NO
A8QIC3	Dnajc9	DnaJ (Hsp40) homolog, subfamily C, member 9 (Predicted) OS=Rattus norvegicus OX=10116 GN=Dnajc9 PE=1 SV=1	29.979	259	1.03716	0.0526362	0.945973	NO
A9CMB8	Mcm6	DNA helicase OS=Rattus norvegicus OX=10116 GN=Mcm6 PE=1 SV=1	92.815	821	0.953751	-0.0683157	0.642209	NO
A9UMV2	Mrps24	Mitochondrial ribosomal protein S24 OS=Rattus norvegicus OX=10116 GN=Mrps24 PE=1 SV=1	18.742	167	1.03411	0.0483901	0.97603	NO
A9UMV9	Ndufa7	NADH:ubiquinone oxidoreductase subunit A7 OS=Rattus norvegicus OX=10116 GN=Ndufa7 PE=1 SV=1	12.5	112	1.08975	0.123993	0.769007	NO
B0BMS8	Myl9	Myl9 protein OS=Rattus norvegicus OX=10116 GN=Myl9 PE=1 SV=1	19.854	172	0.958113	-0.0617326	0.174081	NO
B0BMT9	Sqor	Sqrdl protein OS=Rattus norvegicus OX=10116 GN=Sqor PE=1 SV=1	50.202	450	1.02982	0.0423863	0.445626	NO
B0BMU0	Ppie	Peptidyl-prolyl cis-trans isomerase E OS=Rattus norvegicus OX=10116 GN=Ppie PE=1 SV=1	33.37	301	1.00157	0.00225649	0.986164	NO
B0BMW0	Rab14	RAB14, member RAS oncogene family OS=Rattus norvegicus OX=10116 GN=Rab14 PE=1 SV=1	23.897	215	1.01114	0.0159864	0.93312	NO
B0BMW2	Hsd17b10	3-hydroxyacyl-CoA dehydrogenase type-2 OS=Rattus norvegicus OX=10116 GN=Hsd17b10 PE=1 SV=1	27.25	261	1.00009	0.00012509	0.999684	NO
B0BMX0	Tesl	Tesl protein OS=Rattus norvegicus OX=10116 GN=Tesl PE=2 SV=1	46.745	406	0.948649	-0.0760539	0.852757	NO
B0BMX9	Meiob	Meiosis-specific with OB domain-containing protein OS=Rattus norvegicus OX=10116 GN=Meiob PE=2 SV=1	52.819	470	0.961862	-0.0560977	0.975728	NO
B0BMY3	Taf12	LOC682902 protein OS=Rattus norvegicus OX=10116 GN=Taf12 PE=1 SV=1	17.933	161	0.982807	-0.0250195	0.943148	NO
B0BMY5	Chchd5	Chchd5 protein OS=Rattus norvegicus OX=10116 GN=Chchd5 PE=1 SV=1	12.323	110	1.00102	0.00147167	0.99539	NO
B0BMY6	Otulin	LOC64038 protein OS=Rattus norvegicus OX=10116 GN=Otulin PE=1 SV=1	40.447	353	0.982144	-0.0259938	0.952758	NO
B0BMY7	Twf2	Protein tyrosine kinase 9-like (A6-related protein) (Predicted), isoform CRA_b OS=Rattus norvegicus OX=10116 GN=Twf2 PE=1 SV=1	39.473	349	1.03062	0.0435124	0.934065	NO
B0BMZ4	Spatc1	RCG60210 OS=Rattus norvegicus OX=10116 GN=Spatc1 PE=1 SV=1	50.172	472	0.98741	-0.018279	0.933805	NO
B0BMZ5	Stambpl1	LOC687696 protein OS=Rattus norvegicus OX=10116 GN=Stambpl1 PE=1 SV=1	49.674	436	1.02232	0.0318482	0.869339	NO
B0BN18	Pfdn2	Prefoldin subunit 2 OS=Rattus norvegicus OX=10116 GN=Pfdn2 PE=2 SV=1	16.58	154	1.13082	0.177372	0.652567	NO
B0BN30	Mtch1	Mitochondrial carrier 1 OS=Rattus norvegicus OX=10116 GN=Mtch1 PE=1 SV=1	41.592	389	1.09187	0.126795	0.690303	NO
B0BN46	Grhpr	Glyoxylate and hydroxypyruvate reductase OS=Rattus norvegicus OX=10116 GN=Grhpr PE=1 SV=1	35.938	335	1.04285	0.060526	0.856637	NO
B0BN47	Gstm6	Glutathione S-transferase OS=Rattus norvegicus OX=10116 GN=Gstm6 PE=1 SV=1	25.626	218	1.0731	0.101782	0.397567	NO
B0BN49	Rbmx2	RNA-binding motif protein, X-linked 2 OS=Rattus norvegicus OX=10116 GN=Rbmx2 PE=2 SV=1	37.829	328	1.02852	0.0405695	0.924891	NO
B0BN53	Haus7	HAUS augmin-like complex, subunit 7 OS=Rattus norvegicus OX=10116 GN=Haus7 PE=1 SV=1	40.559	368	1.08742	0.120915	0.816945	NO
B0BN55	Urod	Uroporphyrinogen decarboxylase OS=Rattus norvegicus OX=10116 GN=Urod PE=1 SV=1	40.583	367	0.983277	-0.0243303	0.781331	NO
B0BN56	Mrps31	28S ribosomal protein S31, mitochondrial OS=Rattus norvegicus OX=10116 GN=Mrps31 PE=2 SV=1	43.962	387	1.03282	0.0465912	0.83365	NO
B0BN63	Ahsa1	Activator of Hsp90 ATPase activity 1 OS=Rattus norvegicus OX=10116 GN=Ahsa1 PE=1 SV=1	38.104	338	1.02317	0.0330442	0.878337	NO
B0BN65	Fam49a	Family with sequence similarity 49, member A OS=Rattus norvegicus OX=10116 GN=Fam49a PE=1 SV=1	37.329	323	0.972168	-0.0407229	0.947344	NO
B0BN68	Mrps9	Mitochondrial ribosomal protein S9 OS=Rattus norvegicus OX=10116 GN=Mrps9 PE=1 SV=1	45.011	390	0.976684	-0.0340369	0.843921	NO
B0BN70	Smim7	Small integral membrane protein 7 OS=Rattus norvegicus OX=10116 GN=Smim7 PE=3 SV=1	8.583	75	1.00718	0.0103267	0.899878	NO
B0BN72	Mcrip1	Mapk-regulated corepressor-interacting protein 1 OS=Rattus norvegicus OX=10116 GN=Mcrip1 PE=1 SV=1	11.101	97	1.06984	0.0973928	0.806686	NO
B0BN73	Nat9	N-acetyltransferase 9 OS=Rattus norvegicus OX=10116 GN=Nat9 PE=1 SV=1	27.721	241	1.01777	0.025418	0.737617	NO
B0BN83	Armc1	Armadillo repeat-containing protein 1 OS=Rattus norvegicus OX=10116 GN=Armc1 PE=1 SV=1	31.204	282	1.06051	0.0847531	0.590365	NO
B0BN85	Sugt1	Protein SGT1 homolog OS=Rattus norvegicus OX=10116 GN=Sugt1 PE=2 SV=1	38.091	336	1.00982	0.0140988	0.970731	NO
B0BN93	Psmd13	26S proteasome non-ATPase regulatory subunit 13 OS=Rattus norvegicus OX=10116 GN=Psmd13 PE=1 SV=1	42.817	376	1.01826	0.0261019	0.86365	NO
B0BN94	Fam136a	Protein FAM136A OS=Rattus norvegicus OX=10116 GN=Fam136a PE=1 SV=1	15.625	138	1.05901	0.0827211	0.60246	NO
B0BN99	Hmgb3	Hmgb3 protein OS=Rattus norvegicus OX=10116 GN=Hmgb3 PE=1 SV=1	22.985	200	0.965916	-0.0500299	0.888016	NO
B0BNA5	Cotl1	Coactosin-like protein OS=Rattus norvegicus OX=10116 GN=Cotl1 PE=1 SV=1	15.932	142	1.03241	0.0460177	0.764761	NO
B0BNA7	Eif3i	Eukaryotic translation initiation factor 3 subunit I OS=Rattus norvegicus OX=10116 GN=Eif3i PE=2 SV=1	36.461	325	1.04515	0.0637111	0.721628	NO
B0BNA9	Cnot11	CCR4-NOT transcription complex subunit 11 OS=Rattus norvegicus OX=10116 GN=Cnot11 PE=2 SV=1	54.836	504	1.07064	0.0984778	0.583263	NO
B0BNB0	Golt1b	Golgi transport 1B OS=Rattus norvegicus OX=10116 GN=Golt1b PE=1 SV=1	15.394	138	0.83437	-0.261241	0.616329	NO
B0BNC7	Armc12	Armadillo repeat-containing 12 OS=Rattus norvegicus OX=10116 GN=Armc12 PE=1 SV=1	38.453	340	1.07043	0.0981904	0.776984	NO
B0BNC9		Quinone oxidoreductase-like protein 2 OS=Rattus norvegicus OX=10116 PE=2 SV=1	37.548	350	1.02834	0.0403207	0.844633	NO
B0BND2	Cfap161	Cilia and flagella-associated protein 161 OS=Rattus norvegicus OX=10116 GN=Cfap161 PE=2 SV=1	34.5	303	1.00581	0.00835706	0.994025	NO
B0BND5	Rrp9	RNA, U3 small nucleolar interacting protein 2 (Predicted), isoform CRA_a OS=Rattus norvegicus OX=10116 GN=Rrp9 PE=1 SV=1	52.503	478	0.883876	-0.178084	0.710595	NO
B0BNE1	Med6	Mediator of RNA polymerase II transcription subunit 6 OS=Rattus norvegicus OX=10116 GN=Med6 PE=2 SV=1	28.32	246	1.02401	0.0342281	0.86826	NO
B0BNE2	Polr2e	DNA-directed RNA polymerases I, II, and III subunit RPABC1 OS=Rattus norvegicus OX=10116 GN=Polr2e PE=2 SV=1	24.57	210	0.932893	-0.100217	0.888818	NO
B0BNE3	Trappc5	Trafficking protein particle complex subunit 5 OS=Rattus norvegicus OX=10116 GN=Trappc5 PE=1 SV=1	20.795	188	1.0187	0.0267238	0.834336	NO
B0BNE5	Esd	S-formylglutathione hydrolase OS=Rattus norvegicus OX=10116 GN=Esd PE=2 SV=1	31.364	282	1.02188	0.0312244	0.590117	NO
B0BNE6	Ndufs8	NADH dehydrogenase (Ubiquinone) Fe-S protein 8 (Predicted), isoform CRA_a OS=Rattus norvegicus OX=10116 GN=Ndufs8 PE=1 SV=1	23.97	212	0.985238	-0.0214563	0.962298	NO
B0BNF6	March5	Membrane-associated ring finger (C3HC4) 5 OS=Rattus norvegicus OX=10116 GN=March5 PE=1 SV=1	31.232	278	1.09412	0.129771	0.878093	NO
B0BNG3	Lman2	Lectin, mannose-binding 2 OS=Rattus norvegicus OX=10116 GN=Lman2 PE=1 SV=1	40.393	358	0.975033	-0.0364775	0.816284	NO
B0BNG5	Hif1an	Hif1an protein OS=Rattus norvegicus OX=10116 GN=Hif1an PE=2 SV=1	40.269	349	1.07617	0.105903	0.84596	NO
B0BNG7	Nudt16l1	Nudix hydrolase 16-like 1 OS=Rattus norvegicus OX=10116 GN=Nudt16l1 PE=1 SV=1	23.388	211	0.964465	-0.0521999	0.806991	NO
B0BNI5	Olfml3	Olfactomedin-like protein 3 OS=Rattus norvegicus OX=10116 GN=Olfml3 PE=2 SV=2	45.961	406	0.761736	-0.392637	0.67468	NO
B0BNI6	Slc25a35	Similar to solute carrier family 25, member 35, isoform CRA_a OS=Rattus norvegicus OX=10116 GN=Slc25a35 PE=1 SV=1	32.492	300	1.03612	0.0511918	0.926273	NO
B0BNJ1	Sri	LOC683667 protein OS=Rattus norvegicus OX=10116 GN=Sri PE=1 SV=1	21.624	198	0.925384	-0.111876	0.536504	NO
B0BNJ4	Ethe1	ETHE1, persulfide dioxygenase OS=Rattus norvegicus OX=10116 GN=Ethe1 PE=1 SV=1	27.677	254	1.09648	0.132886	0.646372	NO
B0BNK1	Rab5c	RAB5C, member RAS oncogene family OS=Rattus norvegicus OX=10116 GN=Rab5c PE=1 SV=1	23.426	216	0.987345	-0.0183734	0.984015	NO
B0BNL2	Pin1	Peptidyl-prolyl cis-trans isomerase OS=Rattus norvegicus OX=10116 GN=Pin1 PE=1 SV=1	18.332	165	1.0424	0.0599107	0.802528	NO
B0BNL6	Arrdc1	Arrestin domain-containing protein 1 OS=Rattus norvegicus OX=10116 GN=Arrdc1 PE=1 SV=1	46.109	434	1.04975	0.0700411	0.630511	NO
B0BNM1	Naxe	NAD(P)H-hydrate epimerase OS=Rattus norvegicus OX=10116 GN=Naxe PE=2 SV=1	30.891	282	1.12547	0.170522	0.229421	NO
B0BNM4	RGD1308134	RCG33221, isoform CRA_c OS=Rattus norvegicus OX=10116 GN=RGD1308134 PE=1 SV=1	17.954	171	0.998181	-0.00262655	0.996222	NO
B0BNN3	Ca1	Carbonic anhydrase 1 OS=Rattus norvegicus OX=10116 GN=Ca1 PE=1 SV=1	28.3	261	1.01805	0.025808	0.928332	NO
B0BNN4	Cfp	Complement factor properdin OS=Rattus norvegicus OX=10116 GN=Cfp PE=1 SV=1	50.572	465	0.830963	-0.267145	0.199308	NO
B0K008	Eif1	Eukaryotic translation initiation factor 1 OS=Rattus norvegicus OX=10116 GN=Eif1 PE=1 SV=1	12.747	113	0.935725	-0.0958435	0.810332	NO
B0K010	Txndc17	Thioredoxin domain-containing 17 OS=Rattus norvegicus OX=10116 GN=Txndc17 PE=1 SV=1	14.092	123	1.01507	0.0215777	0.951516	NO
B0K014	Dtd1	D-aminoacyl-tRNA deacylase OS=Rattus norvegicus OX=10116 GN=Dtd1 PE=1 SV=1	23.394	209	1.02889	0.0410865	0.890088	NO
B0K017	Adprhl2	ADP-ribosylhydrolase like 2 (Predicted) OS=Rattus norvegicus OX=10116 GN=Adprhl2 PE=1 SV=1	39.375	370	1.0355	0.0503291	0.877972	NO
B0K020	Cisd1	CDGSH iron-sulfur domain-containing protein 1 OS=Rattus norvegicus OX=10116 GN=Cisd1 PE=3 SV=1	12.097	108	1.01918	0.0274093	0.85401	NO
B0K030	Dnajb1	DnaJ (Hsp40) homolog, subfamily B, member 1 (Predicted), isoform CRA_b OS=Rattus norvegicus OX=10116 GN=Dnajb1 PE=1 SV=1	38.147	340	1.0348	0.049345	0.77739	NO
B0K031	Rpl7	60S ribosomal protein L7 OS=Rattus norvegicus OX=10116 GN=Rpl7 PE=1 SV=1	30.313	260	0.99791	-0.00301868	0.970409	NO
B0K034	Dtd2	D-tyrosyl-tRNA deacylase 2 (putative) OS=Rattus norvegicus OX=10116 GN=Dtd2 PE=1 SV=1	18.453	168	1.02318	0.0330652	0.95923	NO
B0K036	Sdhaf1	Succinate dehydrogenase assembly factor 1, mitochondrial OS=Rattus norvegicus OX=10116 GN=Sdhaf1 PE=3 SV=1	13.312	118	1.05133	0.0722096	0.958902	NO
B1H215	Ncoa4	Nuclear receptor coactivator 4 OS=Rattus norvegicus OX=10116 GN=Ncoa4 PE=2 SV=1	70.284	622	1.07593	0.105581	0.847489	NO
B1H222	Gorab	RAB6-interacting golgin OS=Rattus norvegicus OX=10116 GN=Gorab PE=2 SV=2	41.632	368	1.01862	0.0266202	0.97577	NO
B1H224	Pwwp3a	PWWP domain-containing DNA repair factor 3A OS=Rattus norvegicus OX=10116 GN=Pwwp3a PE=1 SV=1	77.974	698	1.00192	0.00276593	0.998335	NO
B1H226	Fam178b	Fam178b protein OS=Rattus norvegicus OX=10116 GN=Fam178b PE=1 SV=1	49.944	434	1.01957	0.0279641	0.906394	NO
B1H227	Rcc1	LOC682908 protein OS=Rattus norvegicus OX=10116 GN=Rcc1 PE=1 SV=1	45.111	421	1.06801	0.0949239	0.518612	NO
B1H228	Ccdc114	Coiled-coil domain-containing protein 114 OS=Rattus norvegicus OX=10116 GN=Ccdc114 PE=1 SV=1	78.17	694	1.00532	0.0076546	0.970825	NO
B1H239	Lrrc49	Leucine rich repeat containing 49 (Predicted) OS=Rattus norvegicus OX=10116 GN=Lrrc49 PE=2 SV=1	78.938	686	0.986422	-0.0197236	0.868227	NO
B1H248	Vps36	Vacuolar protein-sorting-associated protein 36 OS=Rattus norvegicus OX=10116 GN=Vps36 PE=1 SV=1	43.718	386	1.01193	0.0171068	0.973466	NO
B1H249	Gnpnat1	Glucosamine 6-phosphate N-acetyltransferase OS=Rattus norvegicus OX=10116 GN=Gnpnat1 PE=1 SV=1	20.821	184	0.917187	-0.124712	0.546922	NO
B1H264	Tbc1d17	TBC1 domain family, member 17 OS=Rattus norvegicus OX=10116 GN=Tbc1d17 PE=1 SV=1	72.795	646	0.932981	-0.100081	0.801206	NO
B1H267	Snx5	Sorting nexin-5 OS=Rattus norvegicus OX=10116 GN=Snx5 PE=1 SV=1	46.793	404	0.982891	-0.0248968	0.927458	NO
B1H269	Ddx27	DEAD-box helicase 27 OS=Rattus norvegicus OX=10116 GN=Ddx27 PE=1 SV=1	85.974	761	0.961732	-0.0562931	0.949158	NO
B1H279	Cep85l	Centrosomal protein 85-like OS=Rattus norvegicus OX=10116 GN=Cep85l PE=2 SV=1	80.867	703	1.07577	0.105369	0.780905	NO
B1H282	Colgalt1	Collagen beta(1-O)galactosyltransferase 1 OS=Rattus norvegicus OX=10116 GN=Colgalt1 PE=1 SV=1	71.115	617	1.05822	0.0816334	0.942555	NO
B1H283	Lexm	Lymphocyte expansion molecule OS=Rattus norvegicus OX=10116 GN=Lexm PE=2 SV=1	45.835	402	1.05232	0.0735775	0.92245	NO
B1H285	Kbtbd8	Kelch repeat and BTB domain-containing protein 8 OS=Rattus norvegicus OX=10116 GN=Kbtbd8 PE=2 SV=1	66.322	575	1.00487	0.00700255	0.989792	NO
B1H286	RGD1564319	RGD1564319 protein OS=Rattus norvegicus OX=10116 GN=RGD1564319 PE=2 SV=1	14.41	126	1.02202	0.0314254	0.746636	NO
B1H288	Casc1	Cancer susceptibility 1 OS=Rattus norvegicus OX=10116 GN=Casc1 PE=2 SV=1	84.896	730	0.971037	-0.0424015	0.960497	NO
B1H291	Shcbp1l	SHC-binding and spindle-associated 1-like OS=Rattus norvegicus OX=10116 GN=Shcbp1l PE=1 SV=1	70.5	637	1.01308	0.0187464	0.849159	NO
B1H2A6	Fxr2	FMR1 autosomal homolog 2 OS=Rattus norvegicus OX=10116 GN=Fxr2 PE=1 SV=1	74.374	675	1.01123	0.0161043	0.919871	NO
B1PLB1	Cd34	CD34 antigen (Predicted) OS=Rattus norvegicus OX=10116 GN=Cd34 PE=1 SV=1	41.239	386	0.883955	-0.177955	0.259922	NO
B1WBL5	Cfap52	Cilia and flagella-associated protein 52 OS=Rattus norvegicus OX=10116 GN=Cfap52 PE=2 SV=1	68.3	620	0.982644	-0.0252592	0.912652	NO
B1WBQ7	Msh2	DNA mismatch repair protein OS=Rattus norvegicus OX=10116 GN=Msh2 PE=1 SV=1	104.154	933	0.988691	-0.0164091	0.962357	NO
B1WBQ8	Gapdhs	Glyceraldehyde-3-phosphate dehydrogenase OS=Rattus norvegicus OX=10116 GN=Gapdhs PE=1 SV=1	46.722	432	1.03882	0.0549433	0.715576	NO
B1WBS4	Vps26b	Similar to Vacuolar protein sorting 26 homolog (VPS26 protein homolog), isoform CRA_a OS=Rattus norvegicus OX=10116 GN=Vps26b PE=1 SV=1	39.125	336	0.916401	-0.12595	0.877306	NO
B1WBS6	Glb1l	Galactosidase, beta 1-like OS=Rattus norvegicus OX=10116 GN=Glb1l PE=2 SV=1	73.262	646	0.974392	-0.0374253	0.962154	NO
B1WBS9	Fam24a	Protein FAM24A OS=Rattus norvegicus OX=10116 GN=Fam24a PE=3 SV=1	10.674	98	1.0435	0.0614316	0.97392	NO
B1WBT5	Ttc8	Tetratricopeptide repeat domain 8 OS=Rattus norvegicus OX=10116 GN=Ttc8 PE=2 SV=1	57.434	505	0.968782	-0.045756	0.919024	NO
B1WBT7	Samd15	LOC681908 protein OS=Rattus norvegicus OX=10116 GN=Samd15 PE=2 SV=1	47.281	414	1.01084	0.0155591	0.919014	NO
B1WBT8	Ubqln3	Ubiquilin 3 OS=Rattus norvegicus OX=10116 GN=Ubqln3 PE=2 SV=1	70.508	655	0.993686	-0.00913855	0.989262	NO
B1WBV3	Gfod2	Glucose-fructose oxidoreductase domain-containing 2 OS=Rattus norvegicus OX=10116 GN=Gfod2 PE=2 SV=1	42.212	385	0.936811	-0.09417	0.87778	NO
B1WBW4	Armc10	Armadillo repeat-containing protein 10 OS=Rattus norvegicus OX=10116 GN=Armc10 PE=1 SV=1	33.422	306	1.07212	0.100467	0.872011	NO
B1WBX6	Smap2	Small ArfGAP2 OS=Rattus norvegicus OX=10116 GN=Smap2 PE=1 SV=1	46.494	428	1.0377	0.0533945	0.931257	NO
B1WBY1	Cul1	Cul1 protein OS=Rattus norvegicus OX=10116 GN=Cul1 PE=1 SV=1	89.692	776	1.03179	0.0451438	0.790604	NO
B1WBY3	Alg12	Mannosyltransferase OS=Rattus norvegicus OX=10116 GN=Alg12 PE=1 SV=1	54.709	488	0.902082	-0.148669	0.653013	NO
B1WBY5	Dnajc11	DnaJ (Hsp40) homolog, subfamily C, member 11 OS=Rattus norvegicus OX=10116 GN=Dnajc11 PE=1 SV=1	63.205	559	1.01892	0.0270442	0.627615	NO
B1WBY6	Nup37	Nucleoporin 37 OS=Rattus norvegicus OX=10116 GN=Nup37 PE=1 SV=1	33.286	293	0.959648	-0.0594232	0.982111	NO
B1WBY7	Erlin1	ER lipid raft-associated 1 OS=Rattus norvegicus OX=10116 GN=Erlin1 PE=1 SV=1	39.266	348	0.973191	-0.0392045	0.808369	NO
B1WC02	Ctps1	CTP synthase OS=Rattus norvegicus OX=10116 GN=Ctps1 PE=1 SV=1	66.64	591	0.986692	-0.0193281	0.907231	NO
B1WC16	Bclaf1	BCL2-associated transcription factor 1, isoform CRA_a OS=Rattus norvegicus OX=10116 GN=Bclaf1 PE=1 SV=1	106.064	921	0.997258	-0.00396116	0.988357	NO
B1WC21	Fbln1	Fibulin-1 OS=Rattus norvegicus OX=10116 GN=Fbln1 PE=1 SV=1	75.381	685	0.808998	-0.305792	0.435426	NO
B1WC25	Tra2a	Tra2a protein OS=Rattus norvegicus OX=10116 GN=Tra2a PE=1 SV=1	32.579	282	0.767182	-0.382359	0.410522	NO
B1WC26	Nans	N-acetylneuraminate synthase OS=Rattus norvegicus OX=10116 GN=Nans PE=1 SV=1	40.051	359	0.990273	-0.0141014	0.985302	NO
B1WC29	Ankrd49	Ankrd49 protein OS=Rattus norvegicus OX=10116 GN=Ankrd49 PE=1 SV=1	27.205	239	0.961426	-0.0567528	0.648837	NO
B1WC34	Prkcsh	Protein kinase C substrate 80K-H OS=Rattus norvegicus OX=10116 GN=Prkcsh PE=1 SV=1	59.218	525	1.02343	0.0334073	0.507321	NO
B1WC40	Ncbp2	Nuclear cap-binding protein subunit 2 OS=Rattus norvegicus OX=10116 GN=Ncbp2 PE=1 SV=1	18.017	156	1.02939	0.0417839	0.660791	NO
B1WC49	Api5	Api5 protein OS=Rattus norvegicus OX=10116 GN=Api5 PE=1 SV=1	56.785	504	1.03032	0.0430957	0.812794	NO
B1WC51	Cks2	Cyclin-dependent kinases regulatory subunit OS=Rattus norvegicus OX=10116 GN=Cks2 PE=2 SV=1	9.874	79	1.01118	0.0160462	0.956389	NO
B1WC61	Acad9	Acad9 protein OS=Rattus norvegicus OX=10116 GN=Acad9 PE=1 SV=1	68.843	625	1.02849	0.0405312	0.642701	NO
B1WC66	Nt5dc1	5'-nucleotidase domain containing 1 (Predicted), isoform CRA_a OS=Rattus norvegicus OX=10116 GN=Nt5dc1 PE=1 SV=1	52.458	461	0.988322	-0.0169466	0.954154	NO
B1WC70	Ppp1r8	Protein phosphatase 1, regulatory (Inhibitor) subunit 8 OS=Rattus norvegicus OX=10116 GN=Ppp1r8 PE=1 SV=1	38.54	351	1.03352	0.0475652	0.926016	NO
B1WC72	Rpgr	Retinitis pigmentosa GTPase regulator OS=Rattus norvegicus OX=10116 GN=Rpgr PE=1 SV=1	73.739	677	1.00875	0.0125692	0.927386	NO
B1WC73	Arl6	ADP-ribosylation factor-like 6 (Predicted), isoform CRA_a OS=Rattus norvegicus OX=10116 GN=Arl6 PE=1 SV=1	20.968	186	1.02555	0.0363939	0.948955	NO
B1WC75	Dlgap5	DLG-associated protein 5 OS=Rattus norvegicus OX=10116 GN=Dlgap5 PE=2 SV=1	90.521	815	0.901192	-0.150094	0.717079	NO
B1WC84	Cnpy4	Canopy 4 homolog (Zebrafish) OS=Rattus norvegicus OX=10116 GN=Cnpy4 PE=1 SV=1	28.384	247	0.951603	-0.0715687	0.879019	NO
B1WC85	Wdr92	RCG23253, isoform CRA_a OS=Rattus norvegicus OX=10116 GN=Wdr92 PE=1 SV=1	39.881	357	1.00077	0.00110654	0.996337	NO
B1WC88		UPF0729 protein C18orf32 homolog OS=Rattus norvegicus OX=10116 PE=3 SV=1	8.169	72	1.10965	0.150108	0.493654	NO
B2GUV0	Cyth1	Cyth1 protein OS=Rattus norvegicus OX=10116 GN=Cyth1 PE=2 SV=1	46.217	397	1.0396	0.0560354	0.811402	NO
B2GUV5	Atp6v1g1	V-type proton ATPase subunit G OS=Rattus norvegicus OX=10116 GN=Atp6v1g1 PE=1 SV=1	13.71	118	0.984037	-0.0232149	0.965102	NO
B2GUW4	Exd2	Exdl2 protein OS=Rattus norvegicus OX=10116 GN=Exd2 PE=2 SV=1	74.06	648	1.05074	0.0714052	0.390198	NO
B2GUX5	Nt5c3a	5'-nucleotidase OS=Rattus norvegicus OX=10116 GN=Nt5c3a PE=1 SV=1	33.81	297	1.03519	0.0498941	0.948911	NO
B2GUY0	Man1b1	Endoplasmic reticulum mannosyl-oligosaccharide 1,2-alpha-mannosidase OS=Rattus norvegicus OX=10116 GN=Man1b1 PE=2 SV=2	74.895	657	1.04173	0.058979	0.925931	NO
B2GUY8	Slc25a17	Slc25a17 protein OS=Rattus norvegicus OX=10116 GN=Slc25a17 PE=1 SV=1	34.341	307	1.09483	0.130701	0.888661	NO
B2GUZ3	Mthfd1l	Methylenetetrahydrofolate dehydrogenase (NADP+-dependent) 1-like OS=Rattus norvegicus OX=10116 GN=Mthfd1l PE=1 SV=1	105.842	977	1.00582	0.00836585	0.973083	NO
B2GUZ5	Capza1	F-actin-capping protein subunit alpha-1 OS=Rattus norvegicus OX=10116 GN=Capza1 PE=1 SV=1	32.91	286	0.999373	-0.000904744	0.998584	NO
B2GUZ6	Rtn4ip1	Reticulon 4-interacting protein 1 OS=Rattus norvegicus OX=10116 GN=Rtn4ip1 PE=1 SV=1	43.606	396	0.948873	-0.0757132	0.86135	NO
B2GUZ7	Tbcc	Tubulin folding cofactor C OS=Rattus norvegicus OX=10116 GN=Tbcc PE=1 SV=1	38.077	340	0.981127	-0.0274884	0.9385	NO
B2GUZ9	Fam49b	Fam49b protein OS=Rattus norvegicus OX=10116 GN=Fam49b PE=1 SV=1	36.776	324	1.05655	0.0793656	0.68137	NO
B2GV01	Mta2	Metastasis-associated 1 family, member 2 OS=Rattus norvegicus OX=10116 GN=Mta2 PE=1 SV=1	74.96	668	1.00154	0.00222312	0.994635	NO
B2GV02	Racgap1	Rac GTPase-activating protein 1 OS=Rattus norvegicus OX=10116 GN=Racgap1 PE=1 SV=1	69.919	626	1.02624	0.037363	0.780175	NO
B2GV05	Rbm5	RNA-binding protein 5 OS=Rattus norvegicus OX=10116 GN=Rbm5 PE=1 SV=1	92.352	815	1.04075	0.0576242	0.877611	NO
B2GV06	Oxct1	Succinyl-CoA:3-ketoacid coenzyme A transferase 1, mitochondrial OS=Rattus norvegicus OX=10116 GN=Oxct1 PE=1 SV=1	56.204	520	0.98676	-0.0192282	0.958221	NO
B2GV10	Efhb	EF hand domain family, member B OS=Rattus norvegicus OX=10116 GN=Efhb PE=1 SV=1	86.035	768	1.009	0.0129244	0.966966	NO
B2GV14	Txlna	Taxilin alpha OS=Rattus norvegicus OX=10116 GN=Txlna PE=1 SV=1	62.567	557	0.955201	-0.0661244	0.812945	NO
B2GV15	Dbt	Dihydrolipoamide acetyltransferase component of pyruvate dehydrogenase complex OS=Rattus norvegicus OX=10116 GN=Dbt PE=1 SV=1	53.274	482	1.06418	0.0897484	0.696786	NO
B2GV17	Agbl5	Cytosolic carboxypeptidase-like protein 5 OS=Rattus norvegicus OX=10116 GN=Agbl5 PE=2 SV=1	92.554	832	0.956332	-0.0644167	0.954943	NO
B2GV22	Ptdss2	Phosphatidylserine synthase 2 OS=Rattus norvegicus OX=10116 GN=Ptdss2 PE=1 SV=1	54.722	471	1.05439	0.0764131	0.471006	NO
B2GV24	Ufl1	E3 UFM1-protein ligase 1 OS=Rattus norvegicus OX=10116 GN=Ufl1 PE=1 SV=1	89.585	793	1.03522	0.0499342	0.484711	NO
B2GV37	Zfp593	Zinc finger protein 593 OS=Rattus norvegicus OX=10116 GN=Zfp593 PE=1 SV=1	15.293	134	1.01283	0.0183879	0.966859	NO
B2GV38	Ubl4a	Ubiquitin-like protein 4A OS=Rattus norvegicus OX=10116 GN=Ubl4a PE=2 SV=1	17.791	157	1.00167	0.0024075	0.998068	NO
B2GV41	Usp39	Ubiquitin specific protease 39 (Predicted), isoform CRA_b OS=Rattus norvegicus OX=10116 GN=Usp39 PE=1 SV=1	65.244	564	0.991691	-0.0120377	0.900211	NO
B2GV45	Cfap77	Cilia and flagella-associated protein 77 OS=Rattus norvegicus OX=10116 GN=Cfap77 PE=2 SV=1	32.833	283	1.00429	0.00617476	0.984127	NO
B2GV49	Ccdc87	Coiled-coil domain-containing 87 OS=Rattus norvegicus OX=10116 GN=Ccdc87 PE=2 SV=1	98.748	855	0.996957	-0.00439729	0.993291	NO
B2GV50	Rfx2	DNA-binding protein RFX2 OS=Rattus norvegicus OX=10116 GN=Rfx2 PE=1 SV=1	76.537	692	0.861769	-0.214627	0.929677	NO
B2GV52	Bloc1s5	Biogenesis of lysosome-related organelles complex 1 subunit 5 OS=Rattus norvegicus OX=10116 GN=Bloc1s5 PE=1 SV=1	21.539	187	0.907707	-0.139702	0.929893	NO
B2GV54	Nceh1	Neutral cholesterol ester hydrolase 1 OS=Rattus norvegicus OX=10116 GN=Nceh1 PE=1 SV=1	45.822	408	0.966763	-0.0487654	0.971008	NO
B2GV55	Ube2q1	Ubiquitin-conjugating enzyme E2 Q1 OS=Rattus norvegicus OX=10116 GN=Ube2q1 PE=1 SV=1	46.173	422	0.967686	-0.0473894	0.886241	NO
B2GV57	Cars2	Cysteinyl-tRNA synthetase 2, mitochondrial OS=Rattus norvegicus OX=10116 GN=Cars2 PE=1 SV=1	60.917	550	0.967387	-0.0478343	0.969547	NO
B2GV71	Ndufaf5	Arginine-hydroxylase NDUFAF5, mitochondrial OS=Rattus norvegicus OX=10116 GN=Ndufaf5 PE=2 SV=1	38.229	343	0.967805	-0.047212	0.947872	NO
B2GV73	Arpc3	Actin-related protein 2/3 complex subunit 3 OS=Rattus norvegicus OX=10116 GN=Arpc3 PE=1 SV=1	20.536	178	0.992892	-0.0102918	0.979437	NO
B2GV74	Klc2	Kinesin light chain 2 OS=Rattus norvegicus OX=10116 GN=Klc2 PE=1 SV=1	68.611	622	1.02784	0.0396157	0.282263	NO
B2GV79	Pdxp	Pdxp protein OS=Rattus norvegicus OX=10116 GN=Pdxp PE=1 SV=1	31.424	292	0.989548	-0.0151583	0.96739	NO
B2GV87	Ptpre	Receptor-type tyrosine-protein phosphatase epsilon OS=Rattus norvegicus OX=10116 GN=Ptpre PE=2 SV=1	80.734	699	1.03501	0.0496491	0.943635	NO
B2GV97	Sepsecs	O-phosphoseryl-tRNA(Sec) selenium transferase OS=Rattus norvegicus OX=10116 GN=Sepsecs PE=1 SV=1	55.332	504	1.00698	0.0100406	0.97953	NO
B2GV98	Lrch1	Leucine-rich repeats and calponin homology domain-containing 1 OS=Rattus norvegicus OX=10116 GN=Lrch1 PE=1 SV=1	75.212	677	0.964155	-0.0526637	0.933933	NO
B2RYA6	Prcc	Papillary renal cell carcinoma (Translocation-associated) (Predicted) OS=Rattus norvegicus OX=10116 GN=Prcc PE=1 SV=1	52.12	489	1.01301	0.0186528	0.990964	NO
B2RYA8	Dnajb2	DnaJ heat shock protein family (Hsp40) member B2 OS=Rattus norvegicus OX=10116 GN=Dnajb2 PE=1 SV=1	30.695	277	0.96804	-0.0468615	0.78145	NO
B2RYB3	Srrm1	Serine and arginine repetitive matrix 1 OS=Rattus norvegicus OX=10116 GN=Srrm1 PE=1 SV=1	102.433	908	1.01117	0.0160262	0.960682	NO
B2RYC9	Gba	Glucosylceramidase OS=Rattus norvegicus OX=10116 GN=Gba PE=1 SV=1	57.492	515	0.968157	-0.0466866	0.854089	NO
B2RYD0	Ube2g2	Ube2g2 protein OS=Rattus norvegicus OX=10116 GN=Ube2g2 PE=1 SV=1	18.566	165	1.05073	0.0713898	0.883072	NO
B2RYD7	Stt3b	RCG25591, isoform CRA_a OS=Rattus norvegicus OX=10116 GN=Stt3b PE=1 SV=1	93.436	824	1.01782	0.0254776	0.68673	NO
B2RYE9	Yeats4	YEATS domain containing 4 (Predicted), isoform CRA_b OS=Rattus norvegicus OX=10116 GN=Yeats4 PE=1 SV=1	26.481	227	1.0268	0.03816	0.902026	NO
B2RYF6	Clptm1	CLPTM1 regulator of GABA type A receptor forward-trafficking OS=Rattus norvegicus OX=10116 GN=Clptm1 PE=1 SV=1	75.277	664	0.993087	-0.0100083	0.994443	NO
B2RYG6	Otub1	Ubiquitin thioesterase OTUB1 OS=Rattus norvegicus OX=10116 GN=Otub1 PE=1 SV=1	31.27	271	1.00072	0.0010444	0.997434	NO
B2RYI2	Srp68	Signal recognition particle subunit SRP68 OS=Rattus norvegicus OX=10116 GN=Srp68 PE=1 SV=1	70.492	625	0.993587	-0.00928181	0.970759	NO
B2RYJ1	Anapc2	Anapc2 protein OS=Rattus norvegicus OX=10116 GN=Anapc2 PE=1 SV=1	95.373	836	0.962582	-0.0550184	0.92054	NO
B2RYJ3	Cul4a	Cullin 4A OS=Rattus norvegicus OX=10116 GN=Cul4a PE=1 SV=1	87.774	759	0.957542	-0.0625927	0.51367	NO
B2RYJ4	Aasdhppt	L-aminoadipate-semialdehyde dehydrogenase-phosphopantetheinyl transferase OS=Rattus norvegicus OX=10116 GN=Aasdhppt PE=2 SV=1	35.816	309	0.985385	-0.0212409	0.96916	NO
B2RYJ7	Actr1b	ARP1 actin-related protein 1 homolog B (Yeast) OS=Rattus norvegicus OX=10116 GN=Actr1b PE=1 SV=1	42.281	376	0.983437	-0.0240959	0.967505	NO
B2RYL1	Derpc	Decreased expression in renal and prostate cancer protein OS=Rattus norvegicus OX=10116 GN=Derpc PE=1 SV=1	52.095	533	1.014	0.0200562	0.971754	NO
B2RYL4	Armc6	Armadillo repeat containing 6 OS=Rattus norvegicus OX=10116 GN=Armc6 PE=1 SV=1	50.647	468	1.04649	0.0655626	0.902652	NO
B2RYL8	Ddx41	DEAD (Asp-Glu-Ala-Asp) box polypeptide 41 OS=Rattus norvegicus OX=10116 GN=Ddx41 PE=1 SV=1	69.799	622	1.20084	0.264042	0.88481	NO
B2RYM0	Angel1	Protein angel homolog 1 OS=Rattus norvegicus OX=10116 GN=Angel1 PE=1 SV=2	75.342	667	0.993348	-0.00962899	0.98077	NO
B2RYM3	Itih1	Inter-alpha trypsin inhibitor, heavy chain 1 OS=Rattus norvegicus OX=10116 GN=Itih1 PE=1 SV=1	100.588	904	0.944997	-0.0816187	0.318092	NO
B2RYM5	Brcc3	Lys-63-specific deubiquitinase BRCC36 OS=Rattus norvegicus OX=10116 GN=Brcc3 PE=2 SV=1	33.016	291	0.956931	-0.0635137	0.898169	NO
B2RYN0	Pgm3	Phosphoacetylglucosamine mutase OS=Rattus norvegicus OX=10116 GN=Pgm3 PE=1 SV=1	59.685	542	0.973965	-0.0380575	0.90676	NO
B2RYN1	Fn3krp	Fructosamine-3-kinase-related protein OS=Rattus norvegicus OX=10116 GN=Fn3krp PE=1 SV=1	34.169	309	1.05623	0.0789246	0.948005	NO
B2RYN3	Eef1e1	Eukaryotic translation elongation factor 1 epsilon 1 OS=Rattus norvegicus OX=10116 GN=Eef1e1 PE=1 SV=1	19.843	174	1.05072	0.0713789	0.695285	NO
B2RYN4	Pole4	DNA polymerase epsilon 4, accessory subunit OS=Rattus norvegicus OX=10116 GN=Pole4 PE=2 SV=1	10.87	107	1.07077	0.0986504	0.613603	NO
B2RYN8	Kank3	Ankyrin repeat domain 47 (Predicted) OS=Rattus norvegicus OX=10116 GN=Kank3 PE=1 SV=1	86.079	808	0.979214	-0.0303034	0.901669	NO
B2RYP3	Fam91a1	Fam91a1 protein OS=Rattus norvegicus OX=10116 GN=Fam91a1 PE=1 SV=1	93.574	838	0.948898	-0.0756748	0.730423	NO
B2RYP4	Snx2	Sorting nexin 2 OS=Rattus norvegicus OX=10116 GN=Snx2 PE=1 SV=1	58.531	519	0.993336	-0.00964591	0.867108	NO
B2RYP6	Luc7l2	LUC7-like 2 (S. cerevisiae) OS=Rattus norvegicus OX=10116 GN=Luc7l2 PE=1 SV=1	46.583	392	1.00367	0.00529127	0.976979	NO
B2RYP8	Tubgcp2	Gamma-tubulin complex component OS=Rattus norvegicus OX=10116 GN=Tubgcp2 PE=1 SV=1	103.06	905	0.959033	-0.0603477	0.867049	NO
B2RYQ2	Ptpa	Serine/threonine-protein phosphatase 2A activator OS=Rattus norvegicus OX=10116 GN=Ptpa PE=1 SV=1	36.617	323	1.0401	0.0567184	0.385621	NO
B2RYQ5	Erh	Enhancer of rudimentary homolog OS=Rattus norvegicus OX=10116 GN=Erh PE=1 SV=1	12.259	104	1.06842	0.0954745	0.571444	NO
B2RYS2	Uqcrb	Cytochrome b-c1 complex subunit 7 OS=Rattus norvegicus OX=10116 GN=Uqcrb PE=1 SV=1	13.559	111	1.08761	0.121161	0.683914	NO
B2RYS9	Trmt112	Similar to RIKEN cDNA 0610038D11 (Predicted), isoform CRA_b OS=Rattus norvegicus OX=10116 GN=Trmt112 PE=1 SV=1	14.127	125	0.998463	-0.0022191	0.997803	NO
B2RYT0	Mrps21	Mitochondrial ribosomal protein S21 OS=Rattus norvegicus OX=10116 GN=Mrps21 PE=2 SV=1	10.6	87	1.05186	0.0729398	0.930306	NO
B2RYT4	Mrps14	Mitochondrial ribosomal protein S14 OS=Rattus norvegicus OX=10116 GN=Mrps14 PE=1 SV=1	14.924	128	0.979416	-0.0300066	0.882236	NO
B2RYT7	Hdhd3	Haloacid dehalogenase-like hydrolase domain-containing 3 OS=Rattus norvegicus OX=10116 GN=Hdhd3 PE=1 SV=1	27.794	251	0.910084	-0.135929	0.2633	NO
B2RYU3	Atraid	All-trans retinoic acid-induced differentiation factor OS=Rattus norvegicus OX=10116 GN=Atraid PE=2 SV=1	24.321	226	0.964665	-0.0518999	0.761084	NO
B2RYU6	Trappc2l	Trafficking protein particle complex subunit 2-like protein OS=Rattus norvegicus OX=10116 GN=Trappc2l PE=2 SV=1	16.032	139	0.998607	-0.00201061	0.989572	NO
B2RYU7	Cbx5	Cbx5 protein OS=Rattus norvegicus OX=10116 GN=Cbx5 PE=1 SV=1	22.186	191	1.07474	0.103982	0.490424	NO
B2RYW3	Ndufb9	NADH dehydrogenase (Ubiquinone) 1 beta subcomplex, 9 OS=Rattus norvegicus OX=10116 GN=Ndufb9 PE=1 SV=1	21.892	179	1.10745	0.147237	0.633078	NO
B2RYW4	Mrpl53	Mitochondrial ribosomal protein L53 OS=Rattus norvegicus OX=10116 GN=Mrpl53 PE=1 SV=1	12.735	119	0.99718	-0.00407426	0.993553	NO
B2RYW9	Fahd2	Fumarylacetoacetate hydrolase domain-containing protein 2 OS=Rattus norvegicus OX=10116 GN=Fahd2 PE=1 SV=1	34.581	313	1.06971	0.0972234	0.726531	NO
B2RYX0	Naca	Naca protein OS=Rattus norvegicus OX=10116 GN=Naca PE=1 SV=1	23.384	215	1.03899	0.0551854	0.714347	NO
B2RZ08	Tmem263	RGD1563325 protein OS=Rattus norvegicus OX=10116 GN=Tmem263 PE=1 SV=1	11.549	115	1.00326	0.00469165	0.992167	NO
B2RZ20	Ssna1	SS nuclear autoantigen 1 OS=Rattus norvegicus OX=10116 GN=Ssna1 PE=1 SV=1	13.557	119	1.10017	0.137725	0.291548	NO
B2RZ27	Sh3bgrl3	SH3 domain binding glutamic acid-rich protein-like 3 OS=Rattus norvegicus OX=10116 GN=Sh3bgrl3 PE=1 SV=1	10.477	93	1.02596	0.0369721	0.842085	NO
B2RZ37	Reep5	Receptor expression-enhancing protein 5 OS=Rattus norvegicus OX=10116 GN=Reep5 PE=1 SV=1	21.431	189	1.11636	0.158801	0.583456	NO
B2RZ48	Bbs5	Bardet-Biedl syndrome 5 OS=Rattus norvegicus OX=10116 GN=Bbs5 PE=2 SV=1	38.814	341	1.04919	0.0692768	0.9292	NO
B2RZ50	Cdkn3	Cyclin-dependent kinase inhibitor 3 OS=Rattus norvegicus OX=10116 GN=Cdkn3 PE=2 SV=1	23.774	212	0.905954	-0.14249	0.921425	NO
B2RZ56	Med27	Mediator complex subunit 27 OS=Rattus norvegicus OX=10116 GN=Med27 PE=2 SV=1	35.289	311	1.0637	0.0890973	0.927892	NO
B2RZ57	Mrpl18	Mitochondrial ribosomal protein L18 OS=Rattus norvegicus OX=10116 GN=Mrpl18 PE=1 SV=1	20.651	180	0.989953	-0.0145678	0.985213	NO
B2RZ66	Srp19	Signal recognition particle 19 OS=Rattus norvegicus OX=10116 GN=Srp19 PE=1 SV=1	16.138	144	1.01666	0.0238434	0.977651	NO
B2RZ68	Dcaf7	DDB1 and CUL4-associated factor 7 OS=Rattus norvegicus OX=10116 GN=Dcaf7 PE=1 SV=1	38.926	342	0.889153	-0.169497	0.875136	NO
B2RZ72	Arpc4	Actin-related protein 2/3 complex subunit 4 OS=Rattus norvegicus OX=10116 GN=Arpc4 PE=1 SV=1	19.667	168	1.01293	0.0185377	0.916651	NO
B2RZ74	Snrnp70	Small nuclear ribonucleoprotein U1 subunit 70 OS=Rattus norvegicus OX=10116 GN=Snrnp70 PE=1 SV=1	52.133	451	1.02343	0.0334141	0.832683	NO
B2RZ77	Dpt	Dermatopontin OS=Rattus norvegicus OX=10116 GN=Dpt PE=1 SV=1	24.203	202	0.724491	-0.46496	0.268741	NO
B2RZ78	Vps29	Vacuolar protein sorting-associated protein 29 OS=Rattus norvegicus OX=10116 GN=Vps29 PE=1 SV=2	20.469	182	0.99716	-0.00410281	0.992964	NO
B2RZ79	Iscu	Iron-sulfur cluster assembly enzyme OS=Rattus norvegicus OX=10116 GN=Iscu PE=1 SV=1	17.967	167	1.12036	0.163967	0.0533259	NO
B2RZ86	Ccdc89	Coiled-coil domain-containing protein 89 OS=Rattus norvegicus OX=10116 GN=Ccdc89 PE=2 SV=2	43.453	370	1.00466	0.00670096	0.986659	NO
B2RZ91	Gxylt1	Glt8d3 protein OS=Rattus norvegicus OX=10116 GN=Gxylt1 PE=2 SV=1	42.357	359	0.966868	-0.0486092	0.909567	NO
B2RZ92	Fam151b	Fam151b protein OS=Rattus norvegicus OX=10116 GN=Fam151b PE=2 SV=1	30.995	276	0.989345	-0.0154547	0.546059	NO
B2RZ96	Ube2r2	LOC689226 protein OS=Rattus norvegicus OX=10116 GN=Ube2r2 PE=1 SV=1	27.166	238	0.922226	-0.116808	0.907015	NO
B2RZB6	Lsm8	U6 snRNA-associated Sm-like protein LSm8 OS=Rattus norvegicus OX=10116 GN=Lsm8 PE=1 SV=1	10.403	96	1.03356	0.0476185	0.94233	NO
B2RZB7	Snrpd1	Small nuclear ribonucleoprotein Sm D1 OS=Rattus norvegicus OX=10116 GN=Snrpd1 PE=1 SV=1	13.282	119	0.97739	-0.0329932	0.926108	NO
B2RZC4	Mis18a	Protein Mis18-alpha OS=Rattus norvegicus OX=10116 GN=Mis18a PE=2 SV=1	25.216	223	0.92028	-0.119856	0.933218	NO
B2RZC6	Ilf2	Ilf2 protein OS=Rattus norvegicus OX=10116 GN=Ilf2 PE=1 SV=1	43.062	390	1.00669	0.00961468	0.917106	NO
B2RZD1	Sec61b	Protein transport protein Sec61 subunit beta OS=Rattus norvegicus OX=10116 GN=Sec61b PE=1 SV=1	9.988	96	0.979705	-0.0295801	0.893906	NO
B2RZD4	Rpl34	60S ribosomal protein L34 OS=Rattus norvegicus OX=10116 GN=Rpl34 PE=1 SV=1	13.293	117	1.05508	0.0773588	0.107695	NO
B2RZD6	Ndufa4	NDUFA4, mitochondrial complex-associated OS=Rattus norvegicus OX=10116 GN=Ndufa4 PE=1 SV=1	9.327	82	1.02514	0.0358254	0.0463057	NO
B2RZD7	Lyrm9	LYR motif-containing protein 9 OS=Rattus norvegicus OX=10116 GN=Lyrm9 PE=3 SV=1	9.379	78	1.06061	0.0848982	0.799158	NO
B3DMA1	Atxn2l	Ataxin 2-like OS=Rattus norvegicus OX=10116 GN=Atxn2l PE=1 SV=1	112.854	1072	0.999994	-8.48282e-06	0.999972	NO
B3DMA2	Acad11	Acyl-CoA dehydrogenase family member 11 OS=Rattus norvegicus OX=10116 GN=Acad11 PE=1 SV=1	87.371	779	1.0104	0.0149292	0.930556	NO
B3DMA3	Enthd1	ENTH domain-containing 1 OS=Rattus norvegicus OX=10116 GN=Enthd1 PE=1 SV=1	67.925	616	0.979256	-0.0302419	0.94083	NO
B3DMA5	Cnot7	CCR4-NOT transcription complex, subunit 7 OS=Rattus norvegicus OX=10116 GN=Cnot7 PE=1 SV=1	32.718	285	0.987672	-0.0178967	0.985071	NO
B3DMA6	Actl9	Actin-like protein 9 OS=Rattus norvegicus OX=10116 GN=Actl9 PE=2 SV=1	45.815	415	0.979323	-0.0301437	0.880619	NO
B4F763	Vps53	VPS53 subunit of GARP complex OS=Rattus norvegicus OX=10116 GN=Vps53 PE=1 SV=1	91.128	803	1.02171	0.0309797	0.972734	NO
B4F765	Ift27	Intraflagellar transport 27 OS=Rattus norvegicus OX=10116 GN=Ift27 PE=1 SV=1	20.796	186	1.016	0.0229072	0.946783	NO
B4F775	Gopc	Golgi associated PDZ and coiled-coil motif containing (Predicted) OS=Rattus norvegicus OX=10116 GN=Gopc PE=1 SV=1	34.167	308	0.962872	-0.0545845	0.914039	NO
B4F776	Nkiras2	NFKB inhibitor-interacting Ras-like 2 OS=Rattus norvegicus OX=10116 GN=Nkiras2 PE=1 SV=1	14.924	135	0.999927	-0.00010591	0.999883	NO
B4F778	Rfc4	Replication factor C (Activator 1) 4 (Predicted), isoform CRA_a OS=Rattus norvegicus OX=10116 GN=Rfc4 PE=1 SV=1	39.957	364	0.977745	-0.0324694	0.910253	NO
B4F779	Appl2	DCC-interacting protein 13-beta OS=Rattus norvegicus OX=10116 GN=Appl2 PE=2 SV=1	74.117	662	0.993659	-0.00917663	0.955703	NO
B4F786	Cd2bp2	CD2 antigen (Cytoplasmic tail) binding protein 2 (Predicted), isoform CRA_a OS=Rattus norvegicus OX=10116 GN=Cd2bp2 PE=1 SV=1	37.54	340	0.980547	-0.0283416	0.92443	NO
B4F795	Slc44a2	Choline transporter-like protein 2 OS=Rattus norvegicus OX=10116 GN=Slc44a2 PE=2 SV=1	79.897	705	0.938114	-0.0921645	0.831563	NO
B4F7A1	Lyrm7	Complex III assembly factor LYRM7 OS=Rattus norvegicus OX=10116 GN=Lyrm7 PE=3 SV=1	12.03	104	1.02033	0.0290407	0.960153	NO
B4F7A5	Cd99	CD99 molecule (Xg blood group) OS=Rattus norvegicus OX=10116 GN=Cd99 PE=1 SV=1	16.588	165	0.941397	-0.0871254	0.869559	NO
B4F7A7	Cep57	Centrosomal protein of 57 kDa OS=Rattus norvegicus OX=10116 GN=Cep57 PE=1 SV=2	57.04	499	1.04664	0.0657617	0.951939	NO
B4F7A9	Csnk2a2	Casein kinase 2 alpha 2 OS=Rattus norvegicus OX=10116 GN=Csnk2a2 PE=1 SV=1	41.201	350	0.995844	-0.00600818	0.983156	NO
B4F7B2	Taf10	Transcription initiation factor TFIID subunit 10 OS=Rattus norvegicus OX=10116 GN=Taf10 PE=1 SV=1	21.778	218	1.01184	0.0169776	0.899108	NO
B4F7B3	Wdr63	WD repeat domain 63 OS=Rattus norvegicus OX=10116 GN=Wdr63 PE=2 SV=1	105.682	921	0.936011	-0.0954023	0.907958	NO
B4F7C2	Tubb4a	Tubulin beta chain OS=Rattus norvegicus OX=10116 GN=Tubb4a PE=1 SV=1	49.586	444	0.9171	-0.124849	0.865486	NO
B4F7C7	Hebp1	Hebp1 protein OS=Rattus norvegicus OX=10116 GN=Hebp1 PE=1 SV=1	21.124	190	0.871906	-0.197755	0.5436	NO
B4F7C9	Stt3a	STT3 oligosaccharyltransferase complex catalytic subunit A OS=Rattus norvegicus OX=10116 GN=Stt3a PE=1 SV=1	80.598	705	0.987845	-0.0176429	0.924007	NO
B4F7D1	Ttc7a	Tetratricopeptide repeat domain 7A OS=Rattus norvegicus OX=10116 GN=Ttc7a PE=1 SV=1	96.056	858	0.938659	-0.0913266	0.886284	NO
B4F7E8	Fam129b	Niban-like protein 1 OS=Rattus norvegicus OX=10116 GN=Fam129b PE=1 SV=1	84.731	747	0.973541	-0.0386871	0.934044	NO
B4F7F3	Arvcf	ARVCF, delta catenin family member OS=Rattus norvegicus OX=10116 GN=Arvcf PE=1 SV=1	105.487	973	0.976402	-0.0344521	0.962948	NO
B5DEG0	Pwwp3b	Melanoma associated antigen (Mutated) 1-like 1 OS=Rattus norvegicus OX=10116 GN=Pwwp3b PE=2 SV=1	77.206	679	0.906327	-0.141897	0.850331	NO
B5DEG5	Eef1akmt1	EEF1A lysine methyltransferase 1 OS=Rattus norvegicus OX=10116 GN=Eef1akmt1 PE=2 SV=1	24.338	214	1.00921	0.0132262	0.987472	NO
B5DEH0	Limd1	LIM domain-containing protein 1 OS=Rattus norvegicus OX=10116 GN=Limd1 PE=1 SV=1	71.393	663	0.866834	-0.206173	0.742819	NO
B5DEH2	Erlin2	Erlin-2 OS=Rattus norvegicus OX=10116 GN=Erlin2 PE=1 SV=1	37.71	339	1.051	0.0717649	0.428247	NO
B5DEH4	Uap1l1	UDP-N-acetylglucosamine pyrophosphorylase 1-like 1 OS=Rattus norvegicus OX=10116 GN=Uap1l1 PE=1 SV=1	56.436	507	0.969385	-0.0448589	0.951187	NO
B5DEJ5	Eefsec	Eefsec protein OS=Rattus norvegicus OX=10116 GN=Eefsec PE=1 SV=1	63.66	583	1.00279	0.00402493	0.933495	NO
B5DEK0	Rprd1b	Regulation of nuclear pre-mRNA domain-containing 1B OS=Rattus norvegicus OX=10116 GN=Rprd1b PE=1 SV=1	36.884	326	0.971913	-0.0411007	0.948018	NO
B5DEK2	Ttc39a	Tetratricopeptide repeat domain 39A OS=Rattus norvegicus OX=10116 GN=Ttc39a PE=2 SV=1	65.94	578	0.966908	-0.0485493	0.78416	NO
B5DEL8	Ndufs5	NADH dehydrogenase (Ubiquinone) Fe-S protein 5 OS=Rattus norvegicus OX=10116 GN=Ndufs5 PE=1 SV=1	12.7	106	0.969085	-0.0453045	0.907101	NO
B5DEM7	Supt4h1	Transcription elongation factor SPT4 OS=Rattus norvegicus OX=10116 GN=Supt4h1 PE=1 SV=1	13.193	117	1.04905	0.0690883	0.794542	NO
B5DEN5	Eef1b2	Eukaryotic translation elongation factor 1 beta 2 OS=Rattus norvegicus OX=10116 GN=Eef1b2 PE=1 SV=1	24.676	225	1.02452	0.0349507	0.907914	NO
B5DEP7	Snrpg	Small nuclear ribonucleoprotein G OS=Rattus norvegicus OX=10116 GN=Snrpg PE=1 SV=1	8.496	76	0.991742	-0.0119639	0.972669	NO
B5DEQ4	Snrpb2	RCG27500, isoform CRA_c OS=Rattus norvegicus OX=10116 GN=Snrpb2 PE=1 SV=1	25.352	225	1.00085	0.00123086	0.985643	NO
B5DES0	Snrpd2	Small nuclear ribonucleoprotein Sm D2 OS=Rattus norvegicus OX=10116 GN=Snrpd2 PE=1 SV=1	13.527	118	1.01647	0.0235717	0.948621	NO
B5DEY5	Thoc3	THO complex 3 OS=Rattus norvegicus OX=10116 GN=Thoc3 PE=1 SV=1	38.796	351	1.01782	0.0254858	0.939924	NO
B5DEY8	Snx6	Sorting nexin OS=Rattus norvegicus OX=10116 GN=Snx6 PE=1 SV=1	46.637	406	1.01963	0.0280505	0.784712	NO
B5DEZ4	Tcerg1	Tcerg1 protein OS=Rattus norvegicus OX=10116 GN=Tcerg1 PE=1 SV=1	121.748	1077	1.00514	0.00740056	0.962636	NO
B5DEZ6	Gnpda2	Glucosamine-6-phosphate isomerase OS=Rattus norvegicus OX=10116 GN=Gnpda2 PE=1 SV=1	31.007	276	1.00758	0.010895	0.983174	NO
B5DEZ8	Plxdc2	Plexin domain containing 2 (Predicted) OS=Rattus norvegicus OX=10116 GN=Plxdc2 PE=1 SV=1	59.417	530	0.864287	-0.210418	0.805687	NO
B5DF02	Eed	Embryonic ectoderm development OS=Rattus norvegicus OX=10116 GN=Eed PE=1 SV=1	50.198	441	0.964756	-0.051764	0.93672	NO
B5DF09	Eapp	E2F-associated phosphoprotein OS=Rattus norvegicus OX=10116 GN=Eapp PE=1 SV=1	32.159	280	0.942907	-0.0848122	0.929586	NO
B5DF24	Uck1	Uridine-cytidine kinase OS=Rattus norvegicus OX=10116 GN=Uck1 PE=1 SV=1	31.681	283	0.97582	-0.0353128	0.972638	NO
B5DF29	Rfc5	Replication factor C (Activator 1) 5 OS=Rattus norvegicus OX=10116 GN=Rfc5 PE=1 SV=1	38.098	338	0.959785	-0.0592176	0.417925	NO
B5DF37	Taf6l	TAF6-like RNA polymerase II, p300/CBP-associated factor (PCAF)-associated factor (Predicted) OS=Rattus norvegicus OX=10116 GN=Taf6l PE=1 SV=1	68.038	623	1.01848	0.0264122	0.951835	NO
B5DF46	Pmm2	Phosphomannomutase OS=Rattus norvegicus OX=10116 GN=Pmm2 PE=1 SV=1	27.709	242	1.01729	0.0247375	0.749624	NO
B5DF48	Tyw1	Radical S-adenosyl methionine and flavodoxin domains 1 (Predicted), isoform CRA_a OS=Rattus norvegicus OX=10116 GN=Tyw1 PE=1 SV=1	82.086	724	0.984523	-0.0225025	0.978387	NO
B5DF57	Epb42	Erythrocyte membrane protein band 4.2 OS=Rattus norvegicus OX=10116 GN=Epb42 PE=1 SV=1	76.501	689	1.02281	0.0325408	0.983935	NO
B5DF58	Eif4e3	Eukaryotic translation initiation factor 4E family member 3 OS=Rattus norvegicus OX=10116 GN=Eif4e3 PE=2 SV=1	22.842	207	0.919783	-0.120635	0.749508	NO
B5DF60	Eif1ax	Eukaryotic translation initiation factor 1A, X-linked OS=Rattus norvegicus OX=10116 GN=Eif1ax PE=1 SV=1	16.46	144	0.95283	-0.0697094	0.932481	NO
B5DF62	Pak4	Non-specific serine/threonine protein kinase OS=Rattus norvegicus OX=10116 GN=Pak4 PE=1 SV=1	64.75	593	0.965111	-0.0512327	0.87052	NO
B5DF63	Slmap	Sarcolemmal membrane-associated protein OS=Rattus norvegicus OX=10116 GN=Slmap PE=1 SV=1	86.021	749	1.11542	0.157586	0.206131	NO
B5DF65	Blvrb	Biliverdin reductase B OS=Rattus norvegicus OX=10116 GN=Blvrb PE=1 SV=1	22.094	206	1.04904	0.0690642	0.664888	NO
B5DF74	Osbpl11	Oxysterol-binding protein OS=Rattus norvegicus OX=10116 GN=Osbpl11 PE=1 SV=1	83.965	754	1.02213	0.0315746	0.962759	NO
B5DF80	Pabpc6	Polyadenylate-binding protein OS=Rattus norvegicus OX=10116 GN=Pabpc6 PE=1 SV=1	71.029	643	0.988872	-0.0161439	0.944459	NO
B5DF86	Cog8	Conserved oligomeric Golgi complex subunit 8 OS=Rattus norvegicus OX=10116 GN=Cog8 PE=1 SV=1	70.762	634	1.00229	0.00330265	0.962162	NO
B5DF89	Cul3	Cullin-3 OS=Rattus norvegicus OX=10116 GN=Cul3 PE=1 SV=2	88.932	768	0.987406	-0.0182851	0.772465	NO
B5DF91	Elavl1	ELAV-like protein 1 OS=Rattus norvegicus OX=10116 GN=Elavl1 PE=1 SV=1	36.169	326	0.992067	-0.011491	0.979925	NO
B5DF97	Asb1	Ankyrin repeat and SOCS box-containing 1 OS=Rattus norvegicus OX=10116 GN=Asb1 PE=2 SV=1	37.098	335	0.986719	-0.0192888	0.960297	NO
B5DFB2	Rbbp4	RB-binding protein 4, chromatin-remodeling factor OS=Rattus norvegicus OX=10116 GN=Rbbp4 PE=1 SV=1	47.656	425	1.03015	0.0428577	0.861649	NO
B5DFC3	Sec23a	Protein transport protein SEC23 OS=Rattus norvegicus OX=10116 GN=Sec23a PE=1 SV=1	86.162	765	1.00601	0.00864212	0.972961	NO
B5DFC8	Eif3c	Eukaryotic translation initiation factor 3 subunit C OS=Rattus norvegicus OX=10116 GN=Eif3c PE=1 SV=1	105.435	911	1.0003	0.000435778	0.999182	NO
B5DFC9	Nid2	Nidogen-2 OS=Rattus norvegicus OX=10116 GN=Nid2 PE=2 SV=1	152.976	1396	0.949411	-0.0748961	0.0136147	NO
B5DFD4	Fam118a	Fam118a protein OS=Rattus norvegicus OX=10116 GN=Fam118a PE=2 SV=1	40.434	357	1.00287	0.00413924	0.995548	NO
B5DFD8	Sh3bgrl	SH3 domain-binding glutamic acid-rich-like protein OS=Rattus norvegicus OX=10116 GN=Sh3bgrl PE=1 SV=1	12.8	114	0.950747	-0.0728662	0.780288	NO
B5DFE0	Mpp6	Membrane palmitoylated protein 6 OS=Rattus norvegicus OX=10116 GN=Mpp6 PE=1 SV=1	60.934	540	0.999234	-0.00110578	0.997851	NO
B5DFE2	Ezh2	Enhancer of zeste 2 polycomb repressive complex 2 subunit OS=Rattus norvegicus OX=10116 GN=Ezh2 PE=1 SV=1	85.251	746	0.868514	-0.203379	0.430026	NO
B5DFF4	Vps37c	VPS37C subunit of ESCRT-I OS=Rattus norvegicus OX=10116 GN=Vps37c PE=1 SV=1	38.441	353	0.954984	-0.0664515	0.951956	NO
B5DFF9	Pias4	Pias4 protein OS=Rattus norvegicus OX=10116 GN=Pias4 PE=2 SV=1	55.512	507	0.939869	-0.0894686	0.841697	NO
B5DFI3	Ap1s1	AP complex subunit sigma OS=Rattus norvegicus OX=10116 GN=Ap1s1 PE=1 SV=1	18.733	158	1.09185	0.126772	0.670486	NO
B5DFI5	Trim27	Trim27 protein OS=Rattus norvegicus OX=10116 GN=Trim27 PE=2 SV=1	58.555	513	0.968782	-0.0457563	0.95211	NO
B5DFI7	Qpctl	Glutaminyl-peptide cyclotransferase-like OS=Rattus norvegicus OX=10116 GN=Qpctl PE=1 SV=1	42.618	383	0.934161	-0.0982572	0.904855	NO
B5DFI9	Pdk3	Pdk3 protein OS=Rattus norvegicus OX=10116 GN=Pdk3 PE=2 SV=1	47.944	415	1.02512	0.0357988	0.951918	NO
B5DFJ4	Vps18	VPS18 core subunit of CORVET and HOPS complexes OS=Rattus norvegicus OX=10116 GN=Vps18 PE=1 SV=1	110.186	973	1.02943	0.0418395	0.862127	NO
B5DFK6	Ap3d1	Adaptor-related protein complex 3 subunit delta 1 OS=Rattus norvegicus OX=10116 GN=Ap3d1 PE=1 SV=1	135.667	1204	1.00421	0.00606201	0.975136	NO
B5DFK8	Pdxdc1	Pdxdc1 protein OS=Rattus norvegicus OX=10116 GN=Pdxdc1 PE=1 SV=1	86.798	783	0.989089	-0.015828	0.665365	NO
B5DFL9	Sestd1	SEC14 and spectrin domain-containing 1 OS=Rattus norvegicus OX=10116 GN=Sestd1 PE=1 SV=1	79.421	696	1.00201	0.00290158	0.996176	NO
B5DFM8	Bcas2	BCAS2, pre-mRNA-processing factor OS=Rattus norvegicus OX=10116 GN=Bcas2 PE=1 SV=1	26.101	225	1.01507	0.0215794	0.957607	NO
B5DFN3	Uqcc2	Ubiquinol-cytochrome-c reductase complex assembly factor 2 OS=Rattus norvegicus OX=10116 GN=Uqcc2 PE=2 SV=1	16.331	136	0.91477	-0.128519	0.864718	NO
B5DFN4	Pfdn5	Prefoldin 5 (Predicted), isoform CRA_a OS=Rattus norvegicus OX=10116 GN=Pfdn5 PE=1 SV=1	17.326	154	1.03203	0.0454919	0.860281	NO
B6CZ61	Lrrc51	Leucine-rich repeat-containing protein 51 OS=Rattus norvegicus OX=10116 GN=Lrrc51 PE=2 SV=1	22.162	192	0.822095	-0.282622	0.438252	NO
B6VQA5	Spata31	Spermatogenesis-associated protein 31 OS=Rattus norvegicus OX=10116 GN=Spata31 PE=1 SV=1	119.551	1048	0.932139	-0.101383	0.943103	NO
B7SUM8	FABP12	Fatty acid-binding protein 12 OS=Rattus norvegicus OX=10116 GN=FABP12 PE=2 SV=1	14.86	132	1.07384	0.102775	0.832593	NO
C0JPT7	Flna	Filamin A OS=Rattus norvegicus OX=10116 GN=Flna PE=1 SV=1	280.495	2639	0.940026	-0.0892278	0.0967552	NO
C0KUC6	Lims1	LIM and senescent cell antigen-like-containing domain protein OS=Rattus norvegicus OX=10116 GN=Lims1 PE=1 SV=1	44.382	387	0.879604	-0.185074	0.884668	NO
C6ZII9	Sirt3	NAD-dependent protein deacetylase OS=Rattus norvegicus OX=10116 GN=Sirt3 PE=1 SV=1	35	320	1.01486	0.0212812	0.894588	NO
C7E1V1	Itpr3	Inositol 1,4,5-trisphosphate receptor type 3 OS=Rattus norvegicus OX=10116 GN=Itpr3 PE=1 SV=1	304.21	2670	0.871449	-0.198513	0.904107	NO
C9WPN6	Eif2s3y	Eukaryotic translation initiation factor 2 subunit 3, Y-linked OS=Rattus norvegicus OX=10116 GN=Eif2s3y PE=2 SV=2	51.154	472	0.972156	-0.0407398	0.840858	NO
CON__ENSEMBL:ENSBTAP00000023055		(Bos taurus) 68 kDa protein	67.703	634	0.976732	-0.0339656	0.970795	NO
CON__P00761		SWISS-PROT:P00761|TRYP_PIG Trypsin - Sus scrofa (Pig).	24.409	231	1.00152	0.00218929	0.996207	NO
CON__P02070		SWISS-PROT:P02070 (Bos taurus) Hemoglobin subunit beta	15.954	145	1.05995	0.083997	0.676584	NO
CON__P02768-1	ALB	SWISS-PROT:P02768-1 Tax_Id=9606 Gene_Symbol=ALB Isoform 1 of Serum albumin precursor	69.367	609	0.914269	-0.129309	0.8061	NO
CON__P02769		SWISS-PROT:P02769 (Bos taurus) Bovine serum albumin precursor	69.293	607	1.18108	0.240107	0.434103	NO
CON__P04258		SWISS-PROT:P04258 (Bos taurus) Similar to Collagen alpha 1(III) chain	138.439	1466	0.65207	-0.6169	0.579768	NO
CON__P04264	KRT1	SWISS-PROT:P04264 Tax_Id=9606 Gene_Symbol=KRT1 Keratin, type II cytoskeletal 1	66.018	644	1.22385	0.291427	0.636488	NO
CON__P13645	KRT10	SWISS-PROT:P13645 Tax_Id=9606 Gene_Symbol=KRT10 Keratin, type I cytoskeletal 10	59.511	593	1.07102	0.0989856	0.844089	NO
CON__P35527	KRT9	SWISS-PROT:P35527 Tax_Id=9606 Gene_Symbol=KRT9 Keratin, type I cytoskeletal 9	62.129	623	1.29957	0.378039	0.636649	NO
CON__P35908v2	KRT2	SWISS-PROT:P35908 Tax_Id=9606 Gene_Symbol=KRT2 Keratin, type II cytoskeletal 2 epidermal	65.433	639	0.981065	-0.02758	0.965452	NO
CON__P62894		SWISS-PROT:P62894 Cytochrome c - Bos taurus (Bovine).	11.704	105	1.03053	0.043383	0.952622	NO
CON__Q3SX28		TREMBL:Q3SX28;Q5KR48 (Bos taurus) Tropomyosin 2	33.012	284	0.952128	-0.070772	0.294898	NO
D1M8S3	Il1rap	Interleukin 1 receptor accessory protein b OS=Rattus norvegicus OX=10116 GN=Il1rap PE=1 SV=1	78.438	685	0.98924	-0.0156077	0.986273	NO
D2XV59	Gtpbp1	GTP-binding protein 1 OS=Rattus norvegicus OX=10116 GN=Gtpbp1 PE=1 SV=1	72.489	669	1.01061	0.0152244	0.965306	NO
D3Z7Z5	Ranbp10	RAN-binding protein 10 OS=Rattus norvegicus OX=10116 GN=Ranbp10 PE=1 SV=2	77.816	718	1.00598	0.00860593	0.987868	NO
D3Z805	Sun5	Sad1 and UNC84 domain-containing 5 OS=Rattus norvegicus OX=10116 GN=Sun5 PE=4 SV=1	36.142	314	0.965552	-0.0505743	0.952118	NO
D3Z822	Atr	ATR serine/threonine kinase OS=Rattus norvegicus OX=10116 GN=Atr PE=3 SV=3	300.501	2636	0.967096	-0.0482689	0.795503	NO
D3Z840	Fanci	FA complementation group I OS=Rattus norvegicus OX=10116 GN=Fanci PE=1 SV=3	149.679	1333	0.974852	-0.0367453	0.950802	NO
D3Z841	Btnl10	Butyrophilin-like 10 OS=Rattus norvegicus OX=10116 GN=Btnl10 PE=1 SV=3	50.133	453	0.955994	-0.0649266	0.90941	NO
D3Z853	Aven	Apoptosis and caspase activation inhibitor OS=Rattus norvegicus OX=10116 GN=Aven PE=1 SV=1	23.905	217	1.04871	0.0686152	0.95024	NO
D3Z861	Mdh1b	Malate dehydrogenase 1B OS=Rattus norvegicus OX=10116 GN=Mdh1b PE=4 SV=1	54.923	486	1.05237	0.0736467	0.606395	NO
D3Z863	Cwf19l1	CWF19-like 1, cell cycle control (S. pombe) (Predicted) OS=Rattus norvegicus OX=10116 GN=Cwf19l1 PE=1 SV=1	60.378	537	0.974429	-0.0373713	0.897686	NO
D3Z898	Samhd1	SAM and HD domain-containing deoxynucleoside triphosphate triphosphohydrolase 1 OS=Rattus norvegicus OX=10116 GN=Samhd1 PE=1 SV=3	71.654	620	0.896955	-0.156892	0.627363	NO
D3Z8A1	Tctex1d1	Tctex1 domain containing 1 (Predicted), isoform CRA_a OS=Rattus norvegicus OX=10116 GN=Tctex1d1 PE=4 SV=1	19.839	173	1.09594	0.132166	0.712054	NO
D3Z8B2	Nup133	Nucleoporin 133 OS=Rattus norvegicus OX=10116 GN=Nup133 PE=1 SV=3	128.36	1154	0.989981	-0.0145271	0.970409	NO
D3Z8C7	Wdr48	WD repeat domain 48 OS=Rattus norvegicus OX=10116 GN=Wdr48 PE=1 SV=1	76.079	676	0.996661	-0.00482538	0.926423	NO
D3Z8E0	Rps6ka3	Ribosomal protein S6 kinase OS=Rattus norvegicus OX=10116 GN=Rps6ka3 PE=1 SV=2	83.724	740	0.977214	-0.0332535	0.945602	NO
D3Z8E6	Camsap1	Calmodulin-regulated spectrin-associated protein 1 OS=Rattus norvegicus OX=10116 GN=Camsap1 PE=1 SV=2	178.525	1604	1.02132	0.0304407	0.916396	NO
D3Z8F7	Gykl1	Glucokinase activity, related sequence 1 (Predicted) OS=Rattus norvegicus OX=10116 GN=Gykl1 PE=3 SV=1	60.192	549	1.03534	0.0501094	0.599727	NO
D3Z8G3	Rpgrip1l	Rpgrip1-like OS=Rattus norvegicus OX=10116 GN=Rpgrip1l PE=4 SV=1	145.271	1264	1.07849	0.109007	0.796073	NO
D3Z8H9	Ccdc103	Coiled-coil domain-containing 103 OS=Rattus norvegicus OX=10116 GN=Ccdc103 PE=1 SV=1	26.638	237	1.11499	0.15703	0.775707	NO
D3Z8I0	Zfp541	Zinc finger protein 541 OS=Rattus norvegicus OX=10116 GN=Zfp541 PE=4 SV=1	141.861	1301	0.924268	-0.113616	0.866339	NO
D3Z8I1	LOC689042	RCG28288, isoform CRA_b OS=Rattus norvegicus OX=10116 GN=LOC689042 PE=4 SV=1	15.825	140	0.952843	-0.0696901	0.897504	NO
D3Z8I7	Gstt3	Glutathione S-transferase, theta 3 OS=Rattus norvegicus OX=10116 GN=Gstt3 PE=1 SV=1	23.381	210	0.978384	-0.0315266	0.893919	NO
D3Z8K2	Ccdc39	Coiled-coil domain-containing protein 39 OS=Rattus norvegicus OX=10116 GN=Ccdc39 PE=3 SV=1	109.555	934	1.00861	0.0123742	0.957559	NO
D3Z8K5	Usp38	Ubiquitin-specific peptidase 38 OS=Rattus norvegicus OX=10116 GN=Usp38 PE=1 SV=1	115.964	1041	0.94851	-0.0762653	0.895012	NO
D3Z8L5	Pum1	Pumilio RNA-binding family member 1 OS=Rattus norvegicus OX=10116 GN=Pum1 PE=1 SV=2	126.29	1186	0.998129	-0.00270161	0.971314	NO
D3Z8L7	Rras	Ras-related protein R-Ras OS=Rattus norvegicus OX=10116 GN=Rras PE=1 SV=1	23.909	218	0.961717	-0.0563153	0.907291	NO
D3Z8M5	Ankrd45	Uncharacterized protein OS=Rattus norvegicus OX=10116 GN=Ankrd45 PE=4 SV=3	18.408	163	0.941577	-0.0868497	0.906349	NO
D3Z8M8	Tsc22d1	TSC22 domain family protein 1 OS=Rattus norvegicus OX=10116 GN=Tsc22d1 PE=1 SV=1	106.786	1050	1.02204	0.0314509	0.903225	NO
D3Z8P1	Rnf7	Ring finger protein 7 OS=Rattus norvegicus OX=10116 GN=Rnf7 PE=1 SV=1	12.707	113	0.972625	-0.0400451	0.96798	NO
D3Z8P9	Fam183a	Family with sequence similarity 183 member A OS=Rattus norvegicus OX=10116 GN=Fam183a PE=4 SV=2	16.482	137	0.958336	-0.0613969	0.747491	NO
D3Z8Q7	Ciao2b	Cytosolic iron-sulfur assembly component 2B OS=Rattus norvegicus OX=10116 GN=Ciao2b PE=1 SV=1	17.751	165	1.00297	0.00427247	0.997582	NO
D3Z8R4	Rbm25l1	RNA-binding motif protein 25-like 1 OS=Rattus norvegicus OX=10116 GN=Rbm25l1 PE=1 SV=3	96.524	817	1.00741	0.0106517	0.933358	NO
D3Z8W6	Arhgef33	Rho guanine nucleotide exchange factor 33 OS=Rattus norvegicus OX=10116 GN=Arhgef33 PE=1 SV=3	95.165	852	0.950362	-0.0734511	0.683765	NO
D3Z8X7	Cep104	Centrosomal protein of 104 kDa OS=Rattus norvegicus OX=10116 GN=Cep104 PE=2 SV=3	103.79	922	1.02251	0.0321088	0.836582	NO
D3Z8Z6	Nup210l	Nucleoporin 210-like OS=Rattus norvegicus OX=10116 GN=Nup210l PE=4 SV=1	209.128	1881	1.01546	0.0221337	0.945076	NO
D3Z900	Marc2	Mitochondrial amidoxime reducing component 2 OS=Rattus norvegicus OX=10116 GN=Marc2 PE=1 SV=2	38.239	338	1.08405	0.116436	0.259317	NO
D3Z916	Mindy3	MINDY lysine 48 deubiquitinase 3 OS=Rattus norvegicus OX=10116 GN=Mindy3 PE=1 SV=1	49.502	444	1.10449	0.143383	0.247269	NO
D3Z930	Mettl17	Methyltransferase-like 17 OS=Rattus norvegicus OX=10116 GN=Mettl17 PE=4 SV=1	52.061	461	1.01193	0.0171095	0.982254	NO
D3Z937	Hmg20a	High mobility group 20A OS=Rattus norvegicus OX=10116 GN=Hmg20a PE=1 SV=1	39.902	347	1.0261	0.0371718	0.882826	NO
D3Z941	Mars	Methionyl-tRNA synthetase OS=Rattus norvegicus OX=10116 GN=Mars PE=1 SV=1	101.582	902	1.02512	0.0357924	0.796002	NO
D3Z946	Tmem70	Similar to RIKEN cDNA 2210416J16 (Predicted), isoform CRA_b OS=Rattus norvegicus OX=10116 GN=Tmem70 PE=1 SV=1	28.399	253	0.957378	-0.0628399	0.827186	NO
D3Z952	Mfap2	Microfibril-associated protein 2 OS=Rattus norvegicus OX=10116 GN=Mfap2 PE=4 SV=1	20.772	185	0.892527	-0.164032	0.887621	NO
D3Z955	Pgm2l1	Phosphoglucomutase 2-like 1 OS=Rattus norvegicus OX=10116 GN=Pgm2l1 PE=1 SV=1	70.234	621	1.17005	0.226575	0.546592	NO
D3Z962	Tacc3	Transforming, acidic coiled-coil-containing protein 3 OS=Rattus norvegicus OX=10116 GN=Tacc3 PE=1 SV=3	65.177	587	0.967748	-0.047296	0.88325	NO
D3Z981	Plxna1	Plexin A1 OS=Rattus norvegicus OX=10116 GN=Plxna1 PE=1 SV=3	213.192	1912	1.02827	0.0402182	0.955981	NO
D3Z994	Tbc1d22a	TBC1 domain family, member 22a OS=Rattus norvegicus OX=10116 GN=Tbc1d22a PE=1 SV=3	41.848	372	0.890194	-0.167808	0.458152	NO
D3Z9A4	Gon7	GON7 subunit of KEOPS complex OS=Rattus norvegicus OX=10116 GN=Gon7 PE=1 SV=2	10.217	97	1.18817	0.248739	0.0539053	NO
D3Z9C0	Mios	Meiosis regulator for oocyte development OS=Rattus norvegicus OX=10116 GN=Mios PE=1 SV=1	98.41	875	1.02763	0.0393162	0.843212	NO
D3Z9C2	Fam50b	Family with sequence similarity 50, member B OS=Rattus norvegicus OX=10116 GN=Fam50b PE=4 SV=1	39.668	335	0.997255	-0.00396538	0.993406	NO
D3Z9D2	Fyco1	FYVE and coiled-coil domain containing 1 (Predicted) OS=Rattus norvegicus OX=10116 GN=Fyco1 PE=1 SV=1	163.553	1451	1.02642	0.0376208	0.85857	NO
D3Z9E1	Emilin1	Elastin microfibril interfacer 1 OS=Rattus norvegicus OX=10116 GN=Emilin1 PE=1 SV=1	94.505	900	0.946627	-0.079132	0.937701	NO
D3Z9E4	Fbxo36	F-box only protein 36 (Predicted), isoform CRA_a OS=Rattus norvegicus OX=10116 GN=Fbxo36 PE=4 SV=1	22.124	188	0.966026	-0.0498655	0.960606	NO
D3Z9E6	Cpsf2	Cleavage and polyadenylation specificity factor subunit 2 OS=Rattus norvegicus OX=10116 GN=Cpsf2 PE=1 SV=1	88.351	782	0.94096	-0.0877952	0.784669	NO
D3Z9E8	Fndc8	Fibronectin type III domain-containing 8 OS=Rattus norvegicus OX=10116 GN=Fndc8 PE=1 SV=1	35.857	322	1.02254	0.032159	0.943763	NO
D3Z9F2	Ccdc96	Coiled-coil domain-containing 96 OS=Rattus norvegicus OX=10116 GN=Ccdc96 PE=1 SV=2	67.461	589	1.0006	0.000867485	0.998534	NO
D3Z9F9	Spaca1	Similar to RIKEN cDNA 4930540L03 (Predicted) OS=Rattus norvegicus OX=10116 GN=Spaca1 PE=1 SV=3	37.336	339	1.00012	0.000171151	0.99954	NO
D3Z9G1	Fbxw17	F-box and WD-40 domain protein 17 OS=Rattus norvegicus OX=10116 GN=Fbxw17 PE=4 SV=2	54.326	488	0.867352	-0.205311	0.302479	NO
D3Z9J8	Sat2	Spermidine/spermine N1-acetyl transferase 2 (Predicted), isoform CRA_a OS=Rattus norvegicus OX=10116 GN=Sat2 PE=1 SV=1	19.289	170	1.0183	0.0261584	0.952085	NO
D3Z9K4	Plekho2	Pleckstrin homology domain-containing O2 OS=Rattus norvegicus OX=10116 GN=Plekho2 PE=1 SV=2	54.007	494	0.981679	-0.0266765	0.965274	NO
D3Z9L0	Agk	Acylglycerol kinase OS=Rattus norvegicus OX=10116 GN=Agk PE=1 SV=2	54.259	490	0.996549	-0.00498805	0.989091	NO
D3Z9L5	Wdr11	WD repeat domain 11 OS=Rattus norvegicus OX=10116 GN=Wdr11 PE=1 SV=2	135.785	1224	1.02733	0.0388996	0.925446	NO
D3Z9R2	Mettl22	Methyltransferase-like 22 OS=Rattus norvegicus OX=10116 GN=Mettl22 PE=4 SV=1	43.738	393	0.940919	-0.0878583	0.282472	NO
D3Z9W4	LOC100910565	CD177 antigen-like OS=Rattus norvegicus OX=10116 GN=LOC100910565 PE=4 SV=2	24.13	229	1.02904	0.0413034	0.83276	NO
D3Z9Z0	Ank1	Ankyrin 1 OS=Rattus norvegicus OX=10116 GN=Ank1 PE=1 SV=1	187.124	1707	1.03326	0.0471981	0.546279	NO
D3Z9Z9	Smarcad1	SWI/SNF-related matrix-associated actin-dependent regulator of chromatin subfamily A containing DEAD/H box 1 OS=Rattus norvegicus OX=10116 GN=Smarcad1 PE=1 SV=1	116.788	1024	1.01589	0.0227407	0.875372	NO
D3ZA19	Satl1	Spermidine/spermine N1-acetyl transferase-like 1 OS=Rattus norvegicus OX=10116 GN=Satl1 PE=1 SV=2	84.82	758	1.07093	0.0988655	0.503154	NO
D3ZA25	Ankrd42	Ankyrin repeat domain 42 OS=Rattus norvegicus OX=10116 GN=Ankrd42 PE=4 SV=1	58.068	521	0.968481	-0.046204	0.881956	NO
D3ZA31	Mtmr2	Myotubularin related protein 2 (Predicted), isoform CRA_b OS=Rattus norvegicus OX=10116 GN=Mtmr2 PE=1 SV=1	73.272	643	1.08716	0.120561	0.624261	NO
D3ZA32	Gsdma	Gasdermin A OS=Rattus norvegicus OX=10116 GN=Gsdma PE=4 SV=1	49.814	446	0.998928	-0.00154684	0.997599	NO
D3ZA46	Gmip	Gem-interacting protein OS=Rattus norvegicus OX=10116 GN=Gmip PE=1 SV=1	107.197	969	1.01658	0.0237239	0.974903	NO
D3ZA65	Stk36	Serine/threonine kinase 36 OS=Rattus norvegicus OX=10116 GN=Stk36 PE=1 SV=2	144.358	1314	0.968097	-0.0467759	0.834717	NO
D3ZA66	Pstpip2	Proline-serine-threonine phosphatase-interacting protein 2 OS=Rattus norvegicus OX=10116 GN=Pstpip2 PE=1 SV=3	39.017	334	0.992644	-0.0106521	0.986378	NO
D3ZA69	Nrbp2	Nuclear receptor-binding protein 2 OS=Rattus norvegicus OX=10116 GN=Nrbp2 PE=1 SV=1	56.312	491	0.932371	-0.101025	0.723304	NO
D3ZA78	Tpx2	TPX2, microtubule nucleation factor OS=Rattus norvegicus OX=10116 GN=Tpx2 PE=1 SV=1	85.451	744	1.04101	0.0579777	0.631734	NO
D3ZA84	Tln2	Talin 2 OS=Rattus norvegicus OX=10116 GN=Tln2 PE=1 SV=3	271.684	2542	0.94791	-0.077178	0.835956	NO
D3ZA85	Nfu1	Histone cell cycle regulation defective interacting protein 5 (Predicted), isoform CRA_a OS=Rattus norvegicus OX=10116 GN=Nfu1 PE=1 SV=1	28.367	253	1.12562	0.170717	0.476304	NO
D3ZA89	Tbck	Similar to RIKEN cDNA A630047E20 (Predicted) OS=Rattus norvegicus OX=10116 GN=Tbck PE=1 SV=1	96.813	860	0.996785	-0.00464535	0.994747	NO
D3ZA93	Acot13	Acyl-CoA thioesterase 13 OS=Rattus norvegicus OX=10116 GN=Acot13 PE=1 SV=1	15.27	140	1.06824	0.0952291	0.883936	NO
D3ZAA1	Ttll5	Tubulin tyrosine ligase-like 5 OS=Rattus norvegicus OX=10116 GN=Ttll5 PE=4 SV=3	136.746	1230	0.917757	-0.123815	0.644858	NO
D3ZAA3	Ltbp1	Latent-transforming growth factor beta-binding protein 1 OS=Rattus norvegicus OX=10116 GN=Ltbp1 PE=1 SV=2	186.603	1712	0.914008	-0.129721	0.712177	NO
D3ZAC5	Dnajb3	DnaJ heat shock protein family (Hsp40) member B3 OS=Rattus norvegicus OX=10116 GN=Dnajb3 PE=4 SV=1	26.582	241	0.988984	-0.0159803	0.976776	NO
D3ZAE2	Rbm46	RNA-binding motif protein 46 OS=Rattus norvegicus OX=10116 GN=Rbm46 PE=4 SV=1	60.126	533	0.994555	-0.00787739	0.985216	NO
D3ZAF5	Postn	Periostin OS=Rattus norvegicus OX=10116 GN=Postn PE=1 SV=1	90.056	810	0.73242	-0.449257	0.0964217	NO
D3ZAF6	Atp5mf	ATP synthase subunit f, mitochondrial OS=Rattus norvegicus OX=10116 GN=Atp5mf PE=1 SV=1	10.452	88	0.969392	-0.0448475	0.877458	NO
D3ZAH3	Nedd1	Neural precursor cell-expressed, developmentally down-regulated 1 OS=Rattus norvegicus OX=10116 GN=Nedd1 PE=1 SV=1	71.244	659	0.927871	-0.108004	0.765917	NO
D3ZAK6		Uncharacterized protein OS=Rattus norvegicus OX=10116 PE=4 SV=2	14.617	123	1.02727	0.0388172	0.921195	NO
D3ZAL7	Gab1	GRB2-associated-binding protein 1 OS=Rattus norvegicus OX=10116 GN=Gab1 PE=1 SV=2	76.661	693	0.993913	-0.008808	0.974846	NO
D3ZAN3	Ganab	Alpha glucosidase 2 alpha neutral subunit (Predicted) OS=Rattus norvegicus OX=10116 GN=Ganab PE=1 SV=1	90.573	797	1.08266	0.114586	0.455224	NO
D3ZAP6	RGD1563056	Similar to hypothetical protein OS=Rattus norvegicus OX=10116 GN=RGD1563056 PE=4 SV=1	38.309	328	1.01187	0.0170289	0.956906	NO
D3ZAP9	Gpd1l	Glycerol-3-phosphate dehydrogenase [NAD(+)] OS=Rattus norvegicus OX=10116 GN=Gpd1l PE=1 SV=1	38.066	351	0.966462	-0.0492147	0.879587	NO
D3ZAQ0	Fundc2	FUN14 domain-containing 2 OS=Rattus norvegicus OX=10116 GN=Fundc2 PE=1 SV=1	16.344	151	1.1522	0.204394	0.210839	NO
D3ZAQ1	Actr5	Actin-related protein 5 OS=Rattus norvegicus OX=10116 GN=Actr5 PE=1 SV=3	58.772	517	1.03593	0.0509303	0.943454	NO
D3ZAQ4	Psmg2	Proteasome assembly chaperone 2 OS=Rattus norvegicus OX=10116 GN=Psmg2 PE=1 SV=1	29.654	264	1.02999	0.0426298	0.893842	NO
D3ZAQ6	Nol7	Nucleolar protein 7 OS=Rattus norvegicus OX=10116 GN=Nol7 PE=1 SV=3	33.624	297	0.994696	-0.0076726	0.979823	NO
D3ZAQ9	Ercc1	ERCC excision repair 1, endonuclease non-catalytic subunit OS=Rattus norvegicus OX=10116 GN=Ercc1 PE=4 SV=1	32.642	298	1.02031	0.0290133	0.87108	NO
D3ZAR8	Otub2	OTU deubiquitinase, ubiquitin aldehyde-binding 2 OS=Rattus norvegicus OX=10116 GN=Otub2 PE=1 SV=1	27.258	234	1.03753	0.0531492	0.716212	NO
D3ZAS8	Sart3	Spliceosome-associated factor 3, U4/U6 recycling protein OS=Rattus norvegicus OX=10116 GN=Sart3 PE=1 SV=1	109.424	960	0.982572	-0.0253656	0.438785	NO
D3ZAS9	Ddrgk1	DDRGK domain-containing 1 OS=Rattus norvegicus OX=10116 GN=Ddrgk1 PE=1 SV=1	38.605	339	1.01046	0.0150084	0.990114	NO
D3ZAT3	Rwdd2a	RWD domain-containing protein OS=Rattus norvegicus OX=10116 GN=Rwdd2a PE=4 SV=1	33.844	292	1.03522	0.0499436	0.819834	NO
D3ZAU0	Muc5b	Mucin 5B, oligomeric mucus/gel-forming OS=Rattus norvegicus OX=10116 GN=Muc5b PE=4 SV=2	449.074	4156	0.887441	-0.172278	0.140085	NO
D3ZAW4	Abhd4	Abhydrolase domain containing 4 (Predicted) OS=Rattus norvegicus OX=10116 GN=Abhd4 PE=1 SV=1	40.368	355	1.03552	0.0503616	0.941214	NO
D3ZAX5	Cherp	Calcium homeostasis endoplasmic reticulum protein OS=Rattus norvegicus OX=10116 GN=Cherp PE=1 SV=2	105.92	935	1.00073	0.00105246	0.998292	NO
D3ZAY8	Pnn	Pinin, desmosome-associated protein OS=Rattus norvegicus OX=10116 GN=Pnn PE=1 SV=1	82.61	729	1.00763	0.0109691	0.971878	NO
D3ZAZ0	Eif3m	Eukaryotic translation initiation factor 3 subunit M OS=Rattus norvegicus OX=10116 GN=Eif3m PE=1 SV=1	42.517	374	1.0436	0.0615694	0.592186	NO
D3ZAZ5	Bcar3	BCAR3 adaptor protein, NSP family member OS=Rattus norvegicus OX=10116 GN=Bcar3 PE=1 SV=1	92.477	825	1.01151	0.0165127	0.978669	NO
D3ZAZ8	Ccdc42	Coiled-coil domain containing 42 (Predicted) OS=Rattus norvegicus OX=10116 GN=Ccdc42 PE=4 SV=1	37.966	316	0.962056	-0.0558078	0.755492	NO
D3ZB30	Ptbp1	Polypyrimidine tract binding protein 1, isoform CRA_c OS=Rattus norvegicus OX=10116 GN=Ptbp1 PE=1 SV=1	56.936	530	1.01464	0.0209624	0.887039	NO
D3ZB48	Hook1	Hook homolog 1 (Drosophila) (Predicted) OS=Rattus norvegicus OX=10116 GN=Hook1 PE=1 SV=1	84.372	728	1.01436	0.0205762	0.874151	NO
D3ZB65	Bccip	BRCA2 and CDKN1A-interacting protein OS=Rattus norvegicus OX=10116 GN=Bccip PE=1 SV=2	41.718	370	0.896241	-0.158041	0.695189	NO
D3ZB71	Dvl2	Dishevelled segment polarity protein 2 OS=Rattus norvegicus OX=10116 GN=Dvl2 PE=1 SV=2	78.846	736	0.979231	-0.0302788	0.868072	NO
D3ZB81	Slc25a31	Solute carrier family 25 member 31 OS=Rattus norvegicus OX=10116 GN=Slc25a31 PE=3 SV=3	35.227	320	1.06932	0.0966932	0.673446	NO
D3ZB99	Nek1	NIMA-related kinase 1 OS=Rattus norvegicus OX=10116 GN=Nek1 PE=1 SV=2	136.013	1199	1.02573	0.0366446	0.738021	NO
D3ZBB8	Dync2h1	Cytoplasmic dynein 2 heavy chain 1 OS=Rattus norvegicus OX=10116 GN=Dync2h1 PE=4 SV=3	492.162	4303	0.962259	-0.0555024	0.941088	NO
D3ZBC9	Maats1	Uncharacterized protein OS=Rattus norvegicus OX=10116 GN=Maats1 PE=1 SV=2	90.015	771	0.997152	-0.00411408	0.99563	NO
D3ZBE5	Nek7	Serine/threonine-protein kinase Nek7 OS=Rattus norvegicus OX=10116 GN=Nek7 PE=2 SV=1	34.529	302	0.842929	-0.246516	0.341559	NO
D3ZBE8	Upf3b	UPF3B, regulator of nonsense mediated mRNA decay OS=Rattus norvegicus OX=10116 GN=Upf3b PE=1 SV=1	57.063	472	1.04588	0.0647109	0.888081	NO
D3ZBG6	Ptrhd1	Peptidyl-tRNA hydrolase domain-containing 1 OS=Rattus norvegicus OX=10116 GN=Ptrhd1 PE=1 SV=1	16.026	140	1.0506	0.0712172	0.93697	NO
D3ZBH5	Lmtk2	Lemur tyrosine kinase 2 OS=Rattus norvegicus OX=10116 GN=Lmtk2 PE=1 SV=1	165.328	1531	1.05677	0.0796642	0.953381	NO
D3ZBI5	Fmn1	Formin 1 OS=Rattus norvegicus OX=10116 GN=Fmn1 PE=1 SV=3	122.655	1106	1.04732	0.0667032	0.834142	NO
D3ZBL6	Nup160	Nucleoporin 160 OS=Rattus norvegicus OX=10116 GN=Nup160 PE=1 SV=3	137.863	1226	0.922235	-0.116794	0.820849	NO
D3ZBM3	Fech	Ferrochelatase OS=Rattus norvegicus OX=10116 GN=Fech PE=1 SV=1	47.552	422	1.1542	0.206895	0.769703	NO
D3ZBN0	Hist1h1b	Histone H1.5 OS=Rattus norvegicus OX=10116 GN=Hist1h1b PE=1 SV=1	22.649	222	0.841882	-0.248311	0.208058	NO
D3ZBN4	Erg28	Ergosterol biosynthesis 28 homolog OS=Rattus norvegicus OX=10116 GN=Erg28 PE=1 SV=1	15.806	140	1.02563	0.036507	0.978012	NO
D3ZBP2	Sin3a	SIN3 transcription regulator family member A OS=Rattus norvegicus OX=10116 GN=Sin3a PE=1 SV=1	127.802	1129	0.933823	-0.0987795	0.55704	NO
D3ZBP3	Exosc2	Exosome component 2 OS=Rattus norvegicus OX=10116 GN=Exosc2 PE=1 SV=1	32.69	293	1.04631	0.0653059	0.893799	NO
D3ZBP4	Mical1	[F-actin]-monooxygenase MICAL1 OS=Rattus norvegicus OX=10116 GN=Mical1 PE=1 SV=1	116.672	1047	0.965838	-0.0501464	0.883222	NO
D3ZBT4	Mtf1	Metal response element binding transcription factor 1 (Predicted) OS=Rattus norvegicus OX=10116 GN=Mtf1 PE=1 SV=1	72.778	675	0.993523	-0.00937513	0.983825	NO
D3ZBT7	Fam8a1	Family with sequence similarity 8, member A1 OS=Rattus norvegicus OX=10116 GN=Fam8a1 PE=4 SV=2	37.559	349	0.880103	-0.184256	0.175404	NO
D3ZBT9	Ppp6r3	Protein phosphatase 6, regulatory subunit 3 OS=Rattus norvegicus OX=10116 GN=Ppp6r3 PE=1 SV=2	97.514	873	0.996569	-0.00495794	0.987958	NO
D3ZBU7	RGD1310819	Similar to putative protein (5S487) OS=Rattus norvegicus OX=10116 GN=RGD1310819 PE=1 SV=3	123.213	1151	0.965851	-0.050127	0.840374	NO
D3ZBX9	Ccdc92	Coiled-coil domain-containing 92 OS=Rattus norvegicus OX=10116 GN=Ccdc92 PE=1 SV=1	35.149	314	1.05828	0.0817165	0.954544	NO
D3ZBY5	Ddx10	RNA helicase OS=Rattus norvegicus OX=10116 GN=Ddx10 PE=1 SV=1	101.02	874	0.978257	-0.031714	0.941451	NO
D3ZBZ9	Ttc33	Similar to osmosis responsive factor (Predicted), isoform CRA_a OS=Rattus norvegicus OX=10116 GN=Ttc33 PE=1 SV=1	29.318	262	1.04825	0.0679859	0.890119	NO
D3ZC01	Rbbp5	RB-binding protein 5, histone lysine methyltransferase complex subunit OS=Rattus norvegicus OX=10116 GN=Rbbp5 PE=1 SV=1	59.05	538	1.03009	0.0427736	0.928597	NO
D3ZC08	Sap30	Uncharacterized protein OS=Rattus norvegicus OX=10116 GN=Sap30 PE=4 SV=2	23.132	219	1.02199	0.0313839	0.882335	NO
D3ZC54		Uncharacterized protein OS=Rattus norvegicus OX=10116 PE=1 SV=2	13.13	117	0.987636	-0.0179486	0.977613	NO
D3ZC55	Hspa12a	Heat shock 70kDa protein 12A (Predicted), isoform CRA_a OS=Rattus norvegicus OX=10116 GN=Hspa12a PE=1 SV=1	74.83	675	0.921093	-0.118582	0.806988	NO
D3ZC56	Dst	Dystonin OS=Rattus norvegicus OX=10116 GN=Dst PE=1 SV=3	847.207	7512	0.999255	-0.00107576	0.994584	NO
D3ZC63	Cmpk2	Cytidine/uridine monophosphate kinase 2 OS=Rattus norvegicus OX=10116 GN=Cmpk2 PE=1 SV=3	50.113	447	0.976828	-0.0338233	0.924818	NO
D3ZC84	Usp9x	Ubiquitin specific peptidase 9, X chromosome (Predicted) OS=Rattus norvegicus OX=10116 GN=Usp9x PE=1 SV=1	289.44	2547	0.968778	-0.0457613	0.639905	NO
D3ZC89		Uncharacterized protein OS=Rattus norvegicus OX=10116 PE=1 SV=3	54.455	499	0.994133	-0.0084887	0.985875	NO
D3ZC96	Ttc39b	Tetratricopeptide repeat protein 39B OS=Rattus norvegicus OX=10116 GN=Ttc39b PE=3 SV=1	70.168	617	1.00633	0.00909687	0.969852	NO
D3ZCA0	Plpbp	Pyridoxal phosphate homeostasis protein OS=Rattus norvegicus OX=10116 GN=Plpbp PE=1 SV=1	30.105	275	0.993817	-0.0089474	0.977166	NO
D3ZCD2	Lacc1	Laccase domain-containing 1 OS=Rattus norvegicus OX=10116 GN=Lacc1 PE=1 SV=1	47.248	430	0.999457	-0.000783523	0.998718	NO
D3ZCD7	Tp53rk	RCG32142, isoform CRA_b OS=Rattus norvegicus OX=10116 GN=Tp53rk PE=1 SV=1	27.428	244	0.979095	-0.0304793	0.930689	NO
D3ZCE7	Tppp2	Similar to chromosome 14 open reading frame 8 (Predicted) OS=Rattus norvegicus OX=10116 GN=Tppp2 PE=4 SV=1	18.539	170	0.705916	-0.502432	0.126318	NO
D3ZCG3	Mon2	MON2 homolog, regulator of endosome-to-Golgi-trafficking OS=Rattus norvegicus OX=10116 GN=Mon2 PE=1 SV=3	188.469	1707	1.0308	0.0437709	0.918218	NO
D3ZCG4	Spag7	Sperm-associated antigen 7 OS=Rattus norvegicus OX=10116 GN=Spag7 PE=1 SV=1	26.021	227	1.04027	0.0569547	0.838506	NO
D3ZCH3	Snx13	Sorting nexin 13 OS=Rattus norvegicus OX=10116 GN=Snx13 PE=1 SV=1	102.741	884	1.0368	0.0521444	0.933572	NO
D3ZCL3	Snrpc	U1 small nuclear ribonucleoprotein C OS=Rattus norvegicus OX=10116 GN=Snrpc PE=3 SV=1	17.364	159	1.07088	0.0987982	0.722282	NO
D3ZCM4	Dnajc15	DnaJ (Hsp40) homolog, subfamily C, member 15 (Predicted), isoform CRA_a OS=Rattus norvegicus OX=10116 GN=Dnajc15 PE=1 SV=1	15.991	149	1.03022	0.0429546	0.710772	NO
D3ZCP0	Dot1l	Histone-lysine N-methyltransferase, H3 lysine-79 specific OS=Rattus norvegicus OX=10116 GN=Dot1l PE=1 SV=1	166.823	1549	0.948762	-0.0758819	0.889354	NO
D3ZCP9	Gtf2e2	Transcription initiation factor IIE subunit beta OS=Rattus norvegicus OX=10116 GN=Gtf2e2 PE=1 SV=1	32.96	291	0.981027	-0.0276354	0.852313	NO
D3ZCQ6	Cfap126	Cilia and flagella-associated protein 126 OS=Rattus norvegicus OX=10116 GN=Cfap126 PE=4 SV=1	20.223	185	1.00634	0.00912441	0.944233	NO
D3ZCQ9	Mlf1	Myeloid leukemia factor 1 OS=Rattus norvegicus OX=10116 GN=Mlf1 PE=1 SV=1	32.22	282	1.03783	0.053573	0.635323	NO
D3ZCR3	LOC108349189	High mobility group protein B1 pseudogene OS=Rattus norvegicus OX=10116 GN=LOC108349189 PE=4 SV=2	24.678	213	0.995896	-0.00593343	0.983893	NO
D3ZCR4	Ppp4r3b	Protein phosphatase 4, regulatory subunit 3B OS=Rattus norvegicus OX=10116 GN=Ppp4r3b PE=1 SV=1	93.97	820	0.998337	-0.00240104	0.991377	NO
D3ZCS3	Pcbp4	Poly(rC)-binding protein 4 OS=Rattus norvegicus OX=10116 GN=Pcbp4 PE=4 SV=1	41.453	403	1.00644	0.0092676	0.968297	NO
D3ZCT5	Pald1	Phosphatase domain-containing, paladin 1 OS=Rattus norvegicus OX=10116 GN=Pald1 PE=1 SV=1	96.822	857	0.990074	-0.0143911	0.957989	NO
D3ZCT7	Sec23b	Protein transport protein SEC23 OS=Rattus norvegicus OX=10116 GN=Sec23b PE=1 SV=2	86.355	767	0.958255	-0.0615183	0.697076	NO
D3ZCX6	Rexo1	RNA exonuclease 1 homolog OS=Rattus norvegicus OX=10116 GN=Rexo1 PE=1 SV=1	129.258	1197	1.01793	0.0256417	0.961966	NO
D3ZCZ9	LOC100912599	NADH dehydrogenase [ubiquinone] iron-sulfur protein 6, mitochondrial OS=Rattus norvegicus OX=10116 GN=LOC100912599 PE=1 SV=1	13.04	116	1.06313	0.0883182	0.894214	NO
D3ZD09	Cox6b1	Cytochrome c oxidase subunit OS=Rattus norvegicus OX=10116 GN=Cox6b1 PE=1 SV=1	10.071	86	1.03253	0.046185	0.936897	NO
D3ZD11	Spcs2	Signal peptidase complex subunit 2 OS=Rattus norvegicus OX=10116 GN=Spcs2 PE=1 SV=1	24.974	226	1.02188	0.0312242	0.834184	NO
D3ZD23	Abce1	ATP-binding cassette subfamily E member 1 OS=Rattus norvegicus OX=10116 GN=Abce1 PE=1 SV=1	67.3	599	1.01794	0.0256535	0.852049	NO
D3ZD31	Mrc1	Mannose receptor, C type 1 OS=Rattus norvegicus OX=10116 GN=Mrc1 PE=1 SV=3	164.99	1456	1.02861	0.0406982	0.606821	NO
D3ZD36	Cabcoco1	Ciliary-associated calcium-binding coiled-coil 1 OS=Rattus norvegicus OX=10116 GN=Cabcoco1 PE=4 SV=1	35.337	313	0.991566	-0.0122193	0.944655	NO
D3ZD40	Papln	Papilin, proteoglycan-like sulfated glycoprotein OS=Rattus norvegicus OX=10116 GN=Papln PE=1 SV=2	138.601	1275	0.928784	-0.106586	0.861766	NO
D3ZD46	Dhx58	DEXH-box helicase 58 OS=Rattus norvegicus OX=10116 GN=Dhx58 PE=1 SV=1	76.913	678	1.0674	0.0941067	0.92417	NO
D3ZD48	Rab11fip2	RAB11 family interacting protein 2 (Class I) (Predicted), isoform CRA_a OS=Rattus norvegicus OX=10116 GN=Rab11fip2 PE=4 SV=2	58.208	512	0.908534	-0.138387	0.822198	NO
D3ZD71	Efhc1	EF-hand domain-containing 1 OS=Rattus norvegicus OX=10116 GN=Efhc1 PE=1 SV=1	74.901	648	1.0218	0.0311101	0.825639	NO
D3ZD72	Ncapg	Non-SMC condensin I complex, subunit G OS=Rattus norvegicus OX=10116 GN=Ncapg PE=1 SV=3	112.549	1002	1.00075	0.00108849	0.998177	NO
D3ZD73	Ddx6	DEAD-box helicase 6 OS=Rattus norvegicus OX=10116 GN=Ddx6 PE=1 SV=1	54.245	483	0.974603	-0.0371133	0.850237	NO
D3ZD82	Dnajc5b	DnaJ homolog subfamily C member 5B OS=Rattus norvegicus OX=10116 GN=Dnajc5b PE=1 SV=1	22.719	199	0.971904	-0.0411135	0.861692	NO
D3ZD83	Mfsd10	Major facilitator superfamily domain-containing 10 OS=Rattus norvegicus OX=10116 GN=Mfsd10 PE=1 SV=1	49.406	456	0.944531	-0.0823295	0.575267	NO
D3ZD89	Naa15	N(alpha)-acetyltransferase 15, NatA auxiliary subunit OS=Rattus norvegicus OX=10116 GN=Naa15 PE=1 SV=2	101.01	865	0.967082	-0.0482892	0.779216	NO
D3ZD97	Dhx15	DEAH (Asp-Glu-Ala-His) box polypeptide 15 (Predicted), isoform CRA_b OS=Rattus norvegicus OX=10116 GN=Dhx15 PE=1 SV=1	90.977	795	1.00006	8.62466e-05	0.997226	NO
D3ZDB9	Nmral1	NmrA-like family domain-containing protein 1 OS=Rattus norvegicus OX=10116 GN=Nmral1 PE=1 SV=2	33.952	305	1.04253	0.0600841	0.898314	NO
D3ZDK7	Pgp	Glycerol-3-phosphate phosphatase OS=Rattus norvegicus OX=10116 GN=Pgp PE=1 SV=1	34.601	321	1.02854	0.0405964	0.705182	NO
D3ZDM6	Cdk19	Cell division cycle 2-like 6 (CDK8-like) (Predicted), isoform CRA_c OS=Rattus norvegicus OX=10116 GN=Cdk19 PE=4 SV=1	56.613	501	0.96548	-0.0506823	0.817625	NO
D3ZDP2	Mrpl58	Mitochondrial ribosomal protein L58 OS=Rattus norvegicus OX=10116 GN=Mrpl58 PE=1 SV=1	23.47	206	1.0646	0.0903102	0.73119	NO
D3ZDR2	Chmp6	Charged multivesicular body protein 6 OS=Rattus norvegicus OX=10116 GN=Chmp6 PE=1 SV=1	23.288	200	0.948429	-0.0763889	0.81572	NO
D3ZDR5	Prmt9	Protein arginine methyltransferase 9 OS=Rattus norvegicus OX=10116 GN=Prmt9 PE=1 SV=2	93.878	841	0.99281	-0.0104111	0.987543	NO
D3ZDR9	Nrde2	NRDE-2, necessary for RNA interference, domain-containing OS=Rattus norvegicus OX=10116 GN=Nrde2 PE=1 SV=2	119.524	1054	1.20191	0.265329	0.228097	NO
D3ZDT7	Espl1	Extra spindle pole bodies-like 1, separase OS=Rattus norvegicus OX=10116 GN=Espl1 PE=1 SV=2	231.615	2109	1.01132	0.0162394	0.864304	NO
D3ZDU2	Rptor	Regulatory-associated protein of MTOR, complex 1 OS=Rattus norvegicus OX=10116 GN=Rptor PE=1 SV=2	149.493	1335	0.922739	-0.116006	0.89711	NO
D3ZDW3	Tsc22d2	TSC22 domain family, member 2 OS=Rattus norvegicus OX=10116 GN=Tsc22d2 PE=1 SV=1	78.418	768	1.05318	0.0747501	0.879571	NO
D3ZDX7	Mrpl48	Mitochondrial ribosomal protein L48 OS=Rattus norvegicus OX=10116 GN=Mrpl48 PE=1 SV=1	24.019	211	0.973925	-0.0381172	0.943803	NO
D3ZDY5		Uncharacterized protein OS=Rattus norvegicus OX=10116 PE=4 SV=1	14.346	129	1.02175	0.0310365	0.871583	NO
D3ZDZ7	Fcsk	Fucokinase OS=Rattus norvegicus OX=10116 GN=Fcsk PE=1 SV=1	111.184	1019	0.969565	-0.0445912	0.614067	NO
D3ZE16	Idua	Iduronidase, alpha-L- OS=Rattus norvegicus OX=10116 GN=Idua PE=4 SV=1	72.416	643	1.01606	0.0229829	0.898146	NO
D3ZE17	Caskin1	Caskin-1 OS=Rattus norvegicus OX=10116 GN=Caskin1 PE=1 SV=2	150.266	1430	1.02844	0.0404608	0.930054	NO
D3ZE49	Trappc12	Trafficking protein particle complex 12 OS=Rattus norvegicus OX=10116 GN=Trappc12 PE=1 SV=1	87.547	797	0.987782	-0.0177356	0.941554	NO
D3ZE62	Atp8b3	Phospholipid-transporting ATPase OS=Rattus norvegicus OX=10116 GN=Atp8b3 PE=3 SV=2	152.94	1340	0.946977	-0.0785993	0.903602	NO
D3ZE72	Metap1	Methionine aminopeptidase OS=Rattus norvegicus OX=10116 GN=Metap1 PE=1 SV=1	43.205	386	1.04177	0.0590299	0.688151	NO
D3ZE73	Smc1b	Structural maintenance of chromosomes protein OS=Rattus norvegicus OX=10116 GN=Smc1b PE=1 SV=1	144.653	1247	0.955657	-0.0654357	0.504467	NO
D3ZE77	Mier3	MIER family member 3 OS=Rattus norvegicus OX=10116 GN=Mier3 PE=1 SV=2	58.361	521	1.03958	0.0559971	0.957232	NO
D3ZE78	Iqcf5	IQ motif-containing F5 OS=Rattus norvegicus OX=10116 GN=Iqcf5 PE=4 SV=1	17.804	148	1.06448	0.0901482	0.932434	NO
D3ZE94	Odf3	Outer dense fiber of sperm tails 3 OS=Rattus norvegicus OX=10116 GN=Odf3 PE=4 SV=1	27.879	256	1.00141	0.00203376	0.99503	NO
D3ZE96	Pacrgl	Parkin coregulated-like OS=Rattus norvegicus OX=10116 GN=Pacrgl PE=1 SV=2	27	247	1.01379	0.0197616	0.956339	NO
D3ZEA0	Fndc3a	Fibronectin type III domain containing 3a (Predicted), isoform CRA_a OS=Rattus norvegicus OX=10116 GN=Fndc3a PE=1 SV=2	128.994	1170	1.01671	0.0239077	0.874929	NO
D3ZEE9	Fads6	Fatty acid desaturase 6 OS=Rattus norvegicus OX=10116 GN=Fads6 PE=1 SV=1	38.758	342	0.931753	-0.101981	0.912517	NO
D3ZEG8	Timm29	Translocase of inner mitochondrial membrane 29 OS=Rattus norvegicus OX=10116 GN=Timm29 PE=1 SV=1	29.873	267	0.965731	-0.0503073	0.911502	NO
D3ZEG9	Ercc2	ERCC excision repair 2, TFIIH core complex helicase subunit OS=Rattus norvegicus OX=10116 GN=Ercc2 PE=1 SV=1	86.814	760	0.976957	-0.0336335	0.84442	NO
D3ZEH3	Sec61a2	Sec61 translocon alpha 2 subunit OS=Rattus norvegicus OX=10116 GN=Sec61a2 PE=1 SV=1	52.248	476	1.055	0.0772491	0.540924	NO
D3ZEH4	Pudp	Haloacid dehalogenase-like hydrolase domain containing 1A (Predicted) OS=Rattus norvegicus OX=10116 GN=Pudp PE=4 SV=1	26.104	234	0.970258	-0.0435593	0.973833	NO
D3ZEI6	Ncoa5	Nuclear receptor coactivator 5 OS=Rattus norvegicus OX=10116 GN=Ncoa5 PE=1 SV=1	65.317	578	1.04278	0.0604337	0.275243	NO
D3ZEJ9	RGD1310429	Similar to Protein Njmu-R1 OS=Rattus norvegicus OX=10116 GN=RGD1310429 PE=1 SV=2	44.43	393	0.999029	-0.00140218	0.998836	NO
D3ZEK4	Tssk6	Testis-specific serine kinase 6 OS=Rattus norvegicus OX=10116 GN=Tssk6 PE=1 SV=1	30.287	273	1.00484	0.00696706	0.979706	NO
D3ZEL0	LOC500684	Uncharacterized protein OS=Rattus norvegicus OX=10116 GN=LOC500684 PE=4 SV=2	101.404	873	0.927962	-0.107862	0.829083	NO
D3ZEL2	Akr1c19	Aldo-keto reductase family 1, member C19 OS=Rattus norvegicus OX=10116 GN=Akr1c19 PE=1 SV=1	36.947	323	1.34961	0.43254	0.400923	NO
D3ZEM8	Tsr1	RCG34104, isoform CRA_a OS=Rattus norvegicus OX=10116 GN=Tsr1 PE=1 SV=1	92.059	804	0.894547	-0.160771	0.759697	NO
D3ZEP5		Uncharacterized protein OS=Rattus norvegicus OX=10116 PE=1 SV=3	10.581	97	0.852936	-0.229491	0.171803	NO
D3ZEP8	Adam32	ADAM metallopeptidase domain 32 OS=Rattus norvegicus OX=10116 GN=Adam32 PE=4 SV=3	84.672	766	1.03194	0.0453544	0.697827	NO
D3ZER6	Tnpo2	Transportin 2 OS=Rattus norvegicus OX=10116 GN=Tnpo2 PE=1 SV=2	102.877	913	1.01216	0.0174427	0.984745	NO
D3ZES2	Trappc6b	Trafficking protein particle complex 6B OS=Rattus norvegicus OX=10116 GN=Trappc6b PE=1 SV=1	17.977	158	1.00101	0.00145737	0.99862	NO
D3ZES9	Prc1	Protein regulator of cytokinesis 1 OS=Rattus norvegicus OX=10116 GN=Prc1 PE=4 SV=1	70.599	606	0.99348	-0.00943732	0.959378	NO
D3ZET9	LOC100909664	Centrosomal protein of 170 kDa-like OS=Rattus norvegicus OX=10116 GN=LOC100909664 PE=1 SV=2	125.747	1139	1.00604	0.00869061	0.988947	NO
D3ZEU8	Fam76a	Family with sequence similarity 76, member A OS=Rattus norvegicus OX=10116 GN=Fam76a PE=4 SV=3	35.568	311	1.06791	0.0947937	0.720062	NO
D3ZEY0	Ccdc141	Coiled-coil domain-containing 141 OS=Rattus norvegicus OX=10116 GN=Ccdc141 PE=1 SV=2	173.504	1530	1.08508	0.117803	0.838944	NO
D3ZEZ9	Svil	Supervillin OS=Rattus norvegicus OX=10116 GN=Svil PE=1 SV=3	215.476	1923	0.955921	-0.0650366	0.915208	NO
D3ZF13	Ndufab1	Acyl carrier protein OS=Rattus norvegicus OX=10116 GN=Ndufab1 PE=1 SV=1	17.514	156	1.07968	0.110602	0.714542	NO
D3ZF16	Lmf1	Lipase maturation factor OS=Rattus norvegicus OX=10116 GN=Lmf1 PE=1 SV=3	65.987	575	1.05906	0.0827869	0.654384	NO
D3ZF26	Tnks1bp1	Tankyrase 1-binding protein 1 OS=Rattus norvegicus OX=10116 GN=Tnks1bp1 PE=1 SV=1	180.013	1705	0.922572	-0.116267	0.928571	NO
D3ZF39	Uap1	UDP-N-acetylglucosamine pyrophosphorylase 1 OS=Rattus norvegicus OX=10116 GN=Uap1 PE=1 SV=2	58.394	521	0.949596	-0.0746145	0.865786	NO
D3ZF50	Cip2a	Cell proliferation-regulating inhibitor of protein phosphatase 2A OS=Rattus norvegicus OX=10116 GN=Cip2a PE=4 SV=1	102.443	909	0.950274	-0.0735844	0.861424	NO
D3ZF54	Ano10	Anoctamin OS=Rattus norvegicus OX=10116 GN=Ano10 PE=1 SV=2	79.04	688	0.961963	-0.0559469	0.718572	NO
D3ZF97	Erlec1	Endoplasmic reticulum lectin 1 OS=Rattus norvegicus OX=10116 GN=Erlec1 PE=1 SV=2	54.666	482	0.97922	-0.0302948	0.943356	NO
D3ZFB2	Luc7l3	LUC7-like 3 pre-mRNA-splicing factor OS=Rattus norvegicus OX=10116 GN=Luc7l3 PE=1 SV=1	58.424	491	1.03193	0.0453507	0.659468	NO
D3ZFB8	RGD1308775	Similar to RIKEN cDNA 4921536K21 OS=Rattus norvegicus OX=10116 GN=RGD1308775 PE=4 SV=1	19.712	167	0.937736	-0.0927467	0.878446	NO
D3ZFC5	Atp11c	Phospholipid-transporting ATPase OS=Rattus norvegicus OX=10116 GN=Atp11c PE=1 SV=3	129.155	1130	0.937516	-0.0930848	0.859062	NO
D3ZFF4	Lclat1	Lysocardiolipin acyltransferase 1 OS=Rattus norvegicus OX=10116 GN=Lclat1 PE=1 SV=1	44.566	376	1.02234	0.0318696	0.834704	NO
D3ZFH5	Itih2	Inter-alpha-trypsin inhibitor heavy chain 2 OS=Rattus norvegicus OX=10116 GN=Itih2 PE=1 SV=3	92.369	826	0.991879	-0.011764	0.982196	NO
D3ZFH6	Phb-ps1	Uncharacterized protein OS=Rattus norvegicus OX=10116 GN=Phb-ps1 PE=4 SV=3	29.594	272	1.02483	0.0353877	0.780496	NO
D3ZFJ6	Lactb	Lactamase, beta OS=Rattus norvegicus OX=10116 GN=Lactb PE=1 SV=1	60.42	550	1.04788	0.0674677	0.822703	NO
D3ZFJ9	RGD1560958	Similar to RIKEN cDNA 1700063I17 OS=Rattus norvegicus OX=10116 GN=RGD1560958 PE=4 SV=1	12.757	119	0.957643	-0.0624403	0.800434	NO
D3ZFK5	Spcs1	RCG42279 OS=Rattus norvegicus OX=10116 GN=Spcs1 PE=1 SV=3	18.1	162	1.01187	0.0170196	0.946273	NO
D3ZFK6	Atg16l1	Autophagy-related 16-like 1 OS=Rattus norvegicus OX=10116 GN=Atg16l1 PE=1 SV=1	67.963	607	1.00486	0.00699738	0.976697	NO
D3ZFP4	Mcm3	DNA helicase OS=Rattus norvegicus OX=10116 GN=Mcm3 PE=1 SV=3	91.659	813	0.994768	-0.00756776	0.948113	NO
D3ZFQ1	Atxn7l3b	Ataxin 7-like 3B OS=Rattus norvegicus OX=10116 GN=Atxn7l3b PE=1 SV=1	10.744	97	1.03358	0.047653	0.929992	NO
D3ZFQ7	Spata9	Spermatogenesis associated 9 (Predicted), isoform CRA_a OS=Rattus norvegicus OX=10116 GN=Spata9 PE=1 SV=1	28.378	252	1.04464	0.0630088	0.937794	NO
D3ZFQ8	Cyc1	Cytochrome c-1 OS=Rattus norvegicus OX=10116 GN=Cyc1 PE=1 SV=3	35.435	326	1.07855	0.109099	0.0658962	NO
D3ZFS2	Clgn	Calmegin OS=Rattus norvegicus OX=10116 GN=Clgn PE=1 SV=1	69.472	611	1.02095	0.029919	0.534615	NO
D3ZFS7	Lyplal1	Lysophospholipase-like 1 OS=Rattus norvegicus OX=10116 GN=Lyplal1 PE=4 SV=2	26.07	235	0.950323	-0.0735101	0.656537	NO
D3ZFT1	Rfc1	Replication factor C subunit 1 OS=Rattus norvegicus OX=10116 GN=Rfc1 PE=1 SV=2	125.785	1131	0.96989	-0.0441071	0.946616	NO
D3ZFT3	Smco2	Uncharacterized protein OS=Rattus norvegicus OX=10116 GN=Smco2 PE=4 SV=2	40.129	350	0.978896	-0.0307724	0.967225	NO
D3ZFX1	Tmem164	Similar to Expressed sequence AW547186 (Predicted), isoform CRA_a OS=Rattus norvegicus OX=10116 GN=Tmem164 PE=4 SV=1	33.428	296	1.06396	0.0894392	0.914412	NO
D3ZFY0	Sephs1	Selenophosphate synthetase 1 OS=Rattus norvegicus OX=10116 GN=Sephs1 PE=1 SV=1	42.893	392	1.03302	0.0468688	0.975819	NO
D3ZFY8	LOC100912618	Ubiquitin-conjugating enzyme E2 V1 OS=Rattus norvegicus OX=10116 GN=LOC100912618 PE=1 SV=1	16.355	147	1.04979	0.0700996	0.714878	NO
D3ZG00	Med30	Mediator complex subunit 30 OS=Rattus norvegicus OX=10116 GN=Med30 PE=4 SV=1	16.346	143	1.11069	0.15145	0.822119	NO
D3ZG07	Lsm6	LSM6 homolog, U6 small nuclear RNA and mRNA degradation-associated OS=Rattus norvegicus OX=10116 GN=Lsm6 PE=1 SV=1	9.128	80	1.05247	0.0737793	0.911068	NO
D3ZG21	Tcf20	Transcription factor 20 OS=Rattus norvegicus OX=10116 GN=Tcf20 PE=1 SV=1	214.319	1970	0.942183	-0.08592	0.973674	NO
D3ZG37	Ppp6r1	Protein phosphatase 6, regulatory subunit 1 OS=Rattus norvegicus OX=10116 GN=Ppp6r1 PE=1 SV=1	94.939	859	0.951386	-0.0718971	0.666212	NO
D3ZG43	Ndufs3	NADH dehydrogenase (Ubiquinone) Fe-S protein 3 (Predicted), isoform CRA_c OS=Rattus norvegicus OX=10116 GN=Ndufs3 PE=1 SV=1	30.226	264	0.948396	-0.0764391	0.530575	NO
D3ZG78	Zzef1	Zinc finger ZZ-type and EF-hand domain-containing 1 OS=Rattus norvegicus OX=10116 GN=Zzef1 PE=1 SV=2	332.375	2965	0.975747	-0.0354214	0.921756	NO
D3ZG86	Mael	Maelstrom spermatogenic transposon silencer OS=Rattus norvegicus OX=10116 GN=Mael PE=1 SV=2	49.854	440	0.931471	-0.102418	0.288113	NO
D3ZG88	Znrd2	Mammary tumor virus receptor 2, isoform CRA_a OS=Rattus norvegicus OX=10116 GN=Znrd2 PE=1 SV=1	21.318	199	1.03845	0.0544255	0.828996	NO
D3ZG97	Qrich2	Uncharacterized protein OS=Rattus norvegicus OX=10116 GN=Qrich2 PE=4 SV=1	65.71	584	0.943394	-0.0840673	0.635499	NO
D3ZGC2	Arid3b	AT rich interactive domain 3B (Bright like) (Predicted) OS=Rattus norvegicus OX=10116 GN=Arid3b PE=4 SV=1	60.405	565	0.998265	-0.00250593	0.992363	NO
D3ZGC8		Uncharacterized protein OS=Rattus norvegicus OX=10116 PE=4 SV=2	32.1	288	1.12755	0.173196	0.885284	NO
D3ZGD0	Gemin5	Gem (nuclear organelle)-associated protein 5 OS=Rattus norvegicus OX=10116 GN=Gemin5 PE=1 SV=2	166.057	1497	0.949788	-0.0743231	0.799387	NO
D3ZGE0	Bnip2	BCL2-interacting protein 2 OS=Rattus norvegicus OX=10116 GN=Bnip2 PE=1 SV=1	37.439	326	0.976355	-0.0345224	0.958798	NO
D3ZGE6	Cttn	Cortactin, isoform CRA_c OS=Rattus norvegicus OX=10116 GN=Cttn PE=1 SV=3	61.078	546	1.0381	0.0539466	0.844734	NO
D3ZGF3	RGD1564937	Similar to RIKEN cDNA 1110032A03 OS=Rattus norvegicus OX=10116 GN=RGD1564937 PE=4 SV=1	21.111	179	1.18573	0.245776	0.828343	NO
D3ZGI1	Zmat1	RCG38044, isoform CRA_b OS=Rattus norvegicus OX=10116 GN=Zmat1 PE=4 SV=1	75.521	645	1.00498	0.00716464	0.976256	NO
D3ZGL5	Prpf38a	PRP38 pre-mRNA processing factor 38 (Yeast) domain containing A (Predicted), isoform CRA_b OS=Rattus norvegicus OX=10116 GN=Prpf38a PE=1 SV=1	37.418	312	0.950544	-0.0731751	0.892634	NO
D3ZGQ2	Tk2	Thymidine kinase 2 OS=Rattus norvegicus OX=10116 GN=Tk2 PE=4 SV=1	31.089	270	0.915146	-0.127926	0.843704	NO
D3ZGQ8	Rsf1	Remodeling and spacing factor 1 OS=Rattus norvegicus OX=10116 GN=Rsf1 PE=1 SV=2	146.344	1298	0.988327	-0.0169402	0.989661	NO
D3ZGR6	Ccdc138	Coiled-coil domain-containing 138 OS=Rattus norvegicus OX=10116 GN=Ccdc138 PE=1 SV=1	78.176	681	0.99114	-0.0128395	0.961784	NO
D3ZGS5	Uaca	Uveal autoantigen with coiled-coil domains and ankyrin repeats OS=Rattus norvegicus OX=10116 GN=Uaca PE=1 SV=2	160.866	1410	0.964221	-0.0525637	0.46555	NO
D3ZGU6	Map3k4	Mitogen activated protein kinase kinase kinase 4 (Predicted) OS=Rattus norvegicus OX=10116 GN=Map3k4 PE=1 SV=1	157.299	1387	0.974882	-0.0367009	0.977587	NO
D3ZGW2	Ap1g2	AP-1 complex subunit gamma OS=Rattus norvegicus OX=10116 GN=Ap1g2 PE=1 SV=1	87.238	785	1.08815	0.12188	0.909841	NO
D3ZGW9	Gml	Glycosylphosphatidylinositol-anchored molecule-like OS=Rattus norvegicus OX=10116 GN=Gml PE=4 SV=1	19.469	174	1.0762	0.105944	0.407441	NO
D3ZGY1	Pym1	PYM homolog 1, exon junction complex-associated factor OS=Rattus norvegicus OX=10116 GN=Pym1 PE=1 SV=1	22.727	203	1.07967	0.110596	0.368155	NO
D3ZGY2	Otud6b	OTU domain-containing 6B OS=Rattus norvegicus OX=10116 GN=Otud6b PE=1 SV=3	32.851	285	1.06291	0.08802	0.495304	NO
D3ZH12	Nosip	Nitric oxide synthase-interacting protein OS=Rattus norvegicus OX=10116 GN=Nosip PE=1 SV=1	33.257	301	0.952638	-0.0699995	0.785629	NO
D3ZH23	RGD1560917	Similar to mitochondrial ribosomal protein L41 OS=Rattus norvegicus OX=10116 GN=RGD1560917 PE=4 SV=1	15.195	134	1.05915	0.0829095	0.890044	NO
D3ZH27	LOC100910067	Bis(5'-nucleosyl)-tetraphosphatase [asymmetrical]-like OS=Rattus norvegicus OX=10116 GN=LOC100910067 PE=4 SV=2	16.988	147	0.949888	-0.0741703	0.737932	NO
D3ZH41	Ckap4	Cytoskeleton-associated protein 4 OS=Rattus norvegicus OX=10116 GN=Ckap4 PE=1 SV=2	36.316	326	0.796751	-0.327799	0.400602	NO
D3ZH42	Mov10l1	Mov10-like RISC complex RNA helicase 1 OS=Rattus norvegicus OX=10116 GN=Mov10l1 PE=4 SV=2	138.352	1239	1.01119	0.0160554	0.97513	NO
D3ZH66	Taf5	TAF5 RNA polymerase II, TATA box binding protein (TBP)-associated factor (Predicted) OS=Rattus norvegicus OX=10116 GN=Taf5 PE=4 SV=1	86.704	798	0.968792	-0.0457414	0.945052	NO
D3ZH90	Nme5	NME/NM23 family member 5 OS=Rattus norvegicus OX=10116 GN=Nme5 PE=3 SV=2	24.106	211	0.995628	-0.00632166	0.950704	NO
D3ZHA7	RGD1560334_predicted	Similar to Myosin light chain 1 slow a (Predicted) OS=Rattus norvegicus OX=10116 GN=RGD1560334_predicted PE=4 SV=1	22.807	207	1.05217	0.0733703	0.704459	NO
D3ZHB3	LOC100360573	40S ribosomal protein S12 OS=Rattus norvegicus OX=10116 GN=LOC100360573 PE=3 SV=3	14.514	132	1.03917	0.0554286	0.860729	NO
D3ZHB7	Ube3c	Ubiquitin protein ligase E3C OS=Rattus norvegicus OX=10116 GN=Ube3c PE=1 SV=3	106.607	936	0.973391	-0.0389081	0.932764	NO
D3ZHD1	Anxa13	Annexin OS=Rattus norvegicus OX=10116 GN=Anxa13 PE=1 SV=1	36.129	319	1.05804	0.0813925	0.937995	NO
D3ZHE7	Tktl2	Transketolase-like 2 OS=Rattus norvegicus OX=10116 GN=Tktl2 PE=4 SV=1	68.364	627	0.845457	-0.242196	0.157475	NO
D3ZHG0	Hacd2	Very-long-chain (3R)-3-hydroxyacyl-CoA dehydratase OS=Rattus norvegicus OX=10116 GN=Hacd2 PE=1 SV=3	28.351	254	1.09359	0.129072	0.648276	NO
D3ZHG3	Ptk7	Protein tyrosine kinase 7 OS=Rattus norvegicus OX=10116 GN=Ptk7 PE=3 SV=3	86.264	778	0.92452	-0.113223	0.467713	NO
D3ZHG4	Osbp2	Oxysterol-binding protein OS=Rattus norvegicus OX=10116 GN=Osbp2 PE=1 SV=2	99.829	896	0.988038	-0.0173609	0.97451	NO
D3ZHH5	Ccdc158	Coiled-coil domain-containing 158 OS=Rattus norvegicus OX=10116 GN=Ccdc158 PE=4 SV=1	126.844	1111	0.989058	-0.015873	0.941083	NO
D3ZHI8	Trappc11	Trafficking protein particle complex 11 OS=Rattus norvegicus OX=10116 GN=Trappc11 PE=1 SV=1	128.376	1133	0.988664	-0.0164476	0.948974	NO
D3ZHK4	Rb1cc1	RB1-inducible coiled-coil 1 OS=Rattus norvegicus OX=10116 GN=Rb1cc1 PE=1 SV=1	182.228	1588	0.982885	-0.0249052	0.901738	NO
D3ZHK8	Cpeb2	Cytoplasmic polyadenylation element binding protein 2 OS=Rattus norvegicus OX=10116 GN=Cpeb2 PE=1 SV=3	77.733	717	1.02469	0.03519	0.924736	NO
D3ZHQ1	Dpp8	Dipeptidylpeptidase 8 OS=Rattus norvegicus OX=10116 GN=Dpp8 PE=1 SV=3	102.176	892	0.966037	-0.0498502	0.971551	NO
D3ZHR8	Tyw3	tRNA-yW synthesizing protein 3 homolog OS=Rattus norvegicus OX=10116 GN=Tyw3 PE=4 SV=2	32.603	293	0.988274	-0.0170167	0.980075	NO
D3ZHV1	Tnip1	RCG35421, isoform CRA_b OS=Rattus norvegicus OX=10116 GN=Tnip1 PE=4 SV=1	73.54	649	0.915754	-0.126969	0.316993	NO
D3ZHV2	Macf1	Microtubule-actin cross-linking factor 1 OS=Rattus norvegicus OX=10116 GN=Macf1 PE=1 SV=1	619.6	5430	0.997226	-0.00400759	0.988496	NO
D3ZHV3	Mt1m	Metallothionein OS=Rattus norvegicus OX=10116 GN=Mt1m PE=3 SV=1	6.099	61	1.1662	0.221817	0.335769	NO
D3ZHV7	Sdsl	Serine dehydratase-like OS=Rattus norvegicus OX=10116 GN=Sdsl PE=1 SV=3	34.953	329	1.06723	0.0938747	0.130318	NO
D3ZHW0	Dhx29	ATP-dependent RNA helicase DHX29 OS=Rattus norvegicus OX=10116 GN=Dhx29 PE=1 SV=2	154.119	1366	0.989888	-0.014663	0.986188	NO
D3ZHZ3	Osbpl3	Oxysterol-binding protein OS=Rattus norvegicus OX=10116 GN=Osbpl3 PE=1 SV=2	100.574	886	1.05273	0.0741327	0.922675	NO
D3ZI07	Kif3b	Kinesin-like protein OS=Rattus norvegicus OX=10116 GN=Kif3b PE=1 SV=1	85.257	747	0.991576	-0.0122047	0.840946	NO
D3ZI16	Cops6	COP9 (Constitutive photomorphogenic) homolog, subunit 6 (Arabidopsis thaliana) (Predicted), isoform CRA_a OS=Rattus norvegicus OX=10116 GN=Cops6 PE=1 SV=1	37.702	344	0.992346	-0.0110852	0.973327	NO
D3ZI35	Cep135	Centrosomal protein 135 OS=Rattus norvegicus OX=10116 GN=Cep135 PE=1 SV=1	133.387	1140	1.17552	0.233294	0.0618948	NO
D3ZI68	Prpf31	PRP31 pre-mRNA processing factor 31 homolog (Yeast) (Predicted) OS=Rattus norvegicus OX=10116 GN=Prpf31 PE=1 SV=1	55.416	499	0.991835	-0.0118285	0.980079	NO
D3ZI76	Gpat2	Glycerol-3-phosphate acyltransferase 2, mitochondrial OS=Rattus norvegicus OX=10116 GN=Gpat2 PE=1 SV=1	88.969	801	1.03521	0.0499209	0.928723	NO
D3ZI91	Glipr1l1	GLIPR1-like 1 OS=Rattus norvegicus OX=10116 GN=Glipr1l1 PE=3 SV=3	26.546	235	0.980945	-0.0277551	0.818995	NO
D3ZIC4	Ppp1r12b	Protein phosphatase 1 regulatory subunit OS=Rattus norvegicus OX=10116 GN=Ppp1r12b PE=1 SV=1	111.388	993	1.00972	0.0139482	0.987483	NO
D3ZID8	Ubxn2a	RCG62119, isoform CRA_a OS=Rattus norvegicus OX=10116 GN=Ubxn2a PE=4 SV=1	29.249	258	1.07354	0.102369	0.864505	NO
D3ZIE9	Aldh18a1	Delta-1-pyrroline-5-carboxylate synthase OS=Rattus norvegicus OX=10116 GN=Aldh18a1 PE=3 SV=1	87.329	795	1.02531	0.036059	0.808259	NO
D3ZIF0	Zfp512	Zinc finger protein 512 OS=Rattus norvegicus OX=10116 GN=Zfp512 PE=1 SV=1	63.958	562	0.999084	-0.00132216	0.998917	NO
D3ZIG2	Tp53tg5	RCG32178 OS=Rattus norvegicus OX=10116 GN=Tp53tg5 PE=4 SV=3	30.877	268	1.01164	0.016699	0.984494	NO
D3ZIG8	Fam193a	Family with sequence similarity 193, member A OS=Rattus norvegicus OX=10116 GN=Fam193a PE=1 SV=3	159.767	1436	1.00072	0.0010393	0.99962	NO
D3ZII8	Smyd5	SET and MYND domain containing 5 (Predicted) OS=Rattus norvegicus OX=10116 GN=Smyd5 PE=1 SV=2	47.068	417	1.02556	0.036416	0.96504	NO
D3ZIJ5	Dpm3	Dolichol-phosphate mannosyltransferase subunit 3 OS=Rattus norvegicus OX=10116 GN=Dpm3 PE=1 SV=1	10.091	92	1.07624	0.105994	0.415682	NO
D3ZIL9	Dis3l2	DIS3-like exonuclease 2 OS=Rattus norvegicus OX=10116 GN=Dis3l2 PE=1 SV=2	98.399	876	1.00396	0.00570636	0.993137	NO
D3ZIM7	Fam177a1	Family with sequence similarity 177, member A1 OS=Rattus norvegicus OX=10116 GN=Fam177a1 PE=1 SV=1	23.638	208	1.06958	0.0970433	0.904664	NO
D3ZIT4	Anapc7	Anaphase promoting complex subunit 7 (Predicted) OS=Rattus norvegicus OX=10116 GN=Anapc7 PE=1 SV=1	62.994	565	0.91739	-0.124392	0.48497	NO
D3ZIU2	Psmg3	Proteasome assembly chaperone 3 OS=Rattus norvegicus OX=10116 GN=Psmg3 PE=1 SV=1	13.346	122	1.01768	0.0252796	0.979378	NO
D3ZIV3	Mad1l1	Mitotic arrest deficient 1-like 1 OS=Rattus norvegicus OX=10116 GN=Mad1l1 PE=1 SV=1	83.329	717	0.967099	-0.048265	0.860427	NO
D3ZIV8	Ythdc2	YTH domain-containing 2 OS=Rattus norvegicus OX=10116 GN=Ythdc2 PE=1 SV=3	142.334	1276	0.978468	-0.0314037	0.953559	NO
D3ZIX4	H1fx	H1 histone family, member X OS=Rattus norvegicus OX=10116 GN=H1fx PE=1 SV=1	20.489	192	1.01245	0.0178438	0.928581	NO
D3ZIZ8	RGD1560203	Ferritin OS=Rattus norvegicus OX=10116 GN=RGD1560203 PE=3 SV=2	20.184	176	0.931923	-0.101718	0.51174	NO
D3ZJ01	Relch	RAB11-binding and LisH domain, coiled-coil and HEAT repeat-containing OS=Rattus norvegicus OX=10116 GN=Relch PE=1 SV=1	134.651	1218	1.00633	0.00910013	0.921925	NO
D3ZJ08	Hist2h3c2	Histone H3 OS=Rattus norvegicus OX=10116 GN=Hist2h3c2 PE=1 SV=1	15.388	136	1.03149	0.0447287	0.895707	NO
D3ZJ23	Mgat4e	MGAT4 family, member E OS=Rattus norvegicus OX=10116 GN=Mgat4e PE=4 SV=3	51.348	448	1.08158	0.113136	0.51785	NO
D3ZJ32	Esyt2	Extended synaptotagmin 2 OS=Rattus norvegicus OX=10116 GN=Esyt2 PE=1 SV=3	93.951	845	0.911637	-0.133469	0.779473	NO
D3ZJ54	RGD1565117	40S ribosomal protein S26 OS=Rattus norvegicus OX=10116 GN=RGD1565117 PE=3 SV=3	12.093	108	0.962133	-0.0556924	0.965303	NO
D3ZJ62	Ropn1l	Rhophilin-associated tail protein 1-like OS=Rattus norvegicus OX=10116 GN=Ropn1l PE=4 SV=1	24.338	218	1.06009	0.0841933	0.7119	NO
D3ZJ78	Atp6v1e2	ATPase H+-transporting V1 subunit E2 OS=Rattus norvegicus OX=10116 GN=Atp6v1e2 PE=3 SV=1	26.561	226	1.00177	0.00255377	0.994353	NO
D3ZJ87	Nphp1	Nephronophthisis 1 (Juvenile) homolog (Human) (Predicted) OS=Rattus norvegicus OX=10116 GN=Nphp1 PE=4 SV=1	51.316	457	1.0141	0.020196	0.948831	NO
D3ZJ91	Ddhd2	DDHD domain-containing 2 OS=Rattus norvegicus OX=10116 GN=Ddhd2 PE=1 SV=2	79.571	699	0.983435	-0.024098	0.956404	NO
D3ZJ92	Prpf40a	Pre-mRNA processing factor 40 homolog A (Yeast) (Predicted) OS=Rattus norvegicus OX=10116 GN=Prpf40a PE=1 SV=1	108.474	953	1.0103	0.014784	0.862615	NO
D3ZJA9	Slc27a3	Solute carrier family 27 (Fatty acid transporter), member 3 (Predicted) OS=Rattus norvegicus OX=10116 GN=Slc27a3 PE=4 SV=1	72.458	667	1.06671	0.0931615	0.758943	NO
D3ZJB1	Mfap5	Microfibril-associated protein 5 OS=Rattus norvegicus OX=10116 GN=Mfap5 PE=4 SV=1	18.694	166	0.752693	-0.409867	0.586086	NO
D3ZJB8	Arih2	RBR-type E3 ubiquitin transferase OS=Rattus norvegicus OX=10116 GN=Arih2 PE=1 SV=1	57.741	492	0.982465	-0.0255223	0.959434	NO
D3ZJD2	Atad2	ATPase family, AAA domain-containing 2 OS=Rattus norvegicus OX=10116 GN=Atad2 PE=1 SV=2	156	1373	0.963844	-0.0531287	0.963696	NO
D3ZJF9	Gla	Alpha-galactosidase OS=Rattus norvegicus OX=10116 GN=Gla PE=1 SV=2	47.574	420	1.06535	0.0913226	0.923314	NO
D3ZJG4	Pacs2	Phosphofurin acidic cluster sorting protein 2 OS=Rattus norvegicus OX=10116 GN=Pacs2 PE=1 SV=2	95.972	870	1.03623	0.0513505	0.636764	NO
D3ZJH2	Sugp2	SURP and G patch domain-containing 2 OS=Rattus norvegicus OX=10116 GN=Sugp2 PE=1 SV=1	118.056	1068	0.999748	-0.000363444	0.998902	NO
D3ZJH4	Rit1	Ras-like without CAAX 1 OS=Rattus norvegicus OX=10116 GN=Rit1 PE=1 SV=1	22.617	192	1.00749	0.0107632	0.976807	NO
D3ZJH9	Me2	Malic enzyme OS=Rattus norvegicus OX=10116 GN=Me2 PE=1 SV=1	65.352	584	0.976079	-0.0349307	0.186313	NO
D3ZJN9	Evi5	Ecotropic viral integration site 5 OS=Rattus norvegicus OX=10116 GN=Evi5 PE=1 SV=3	92.863	809	0.973075	-0.0393773	0.977481	NO
D3ZJP6	Myo10	Unconventional myosin-X OS=Rattus norvegicus OX=10116 GN=Myo10 PE=1 SV=1	237.262	2060	1.03277	0.0465179	0.940921	NO
D3ZJR1	Eps15l1	Epidermal growth factor receptor pathway substrate 15-like 1 OS=Rattus norvegicus OX=10116 GN=Eps15l1 PE=1 SV=3	99.487	909	1.02735	0.0389242	0.918853	NO
D3ZJR6	Smcr8	SMCR8-C9orf72 complex subunit OS=Rattus norvegicus OX=10116 GN=Smcr8 PE=1 SV=1	104.998	935	0.979333	-0.0301286	0.985332	NO
D3ZJU5	Smarcc1	SWI/SNF related, matrix associated, actin dependent regulator of chromatin, subfamily c, member 1 (Predicted), isoform CRA_b OS=Rattus norvegicus OX=10116 GN=Smarcc1 PE=1 SV=1	120.503	1078	1.10891	0.149137	0.708589	NO
D3ZJW6	rCG_21066	RCG21066 OS=Rattus norvegicus OX=10116 GN=rCG_21066 PE=1 SV=1	13.063	117	1.04561	0.0643422	0.531286	NO
D3ZJX5	Timm50	Mitochondrial import inner membrane translocase subunit TIM50 OS=Rattus norvegicus OX=10116 GN=Timm50 PE=1 SV=2	39.855	353	1.00708	0.0101848	0.93178	NO
D3ZJY0	Fam13b	Family with sequence similarity 13, member B OS=Rattus norvegicus OX=10116 GN=Fam13b PE=1 SV=1	96.471	849	1.02593	0.0369389	0.982193	NO
D3ZJY1	Mrpl28	Mitochondrial ribosomal protein L28 OS=Rattus norvegicus OX=10116 GN=Mrpl28 PE=1 SV=1	30.237	257	1.02255	0.0321673	0.960392	NO
D3ZJZ0	Tmem205	RGD1563250 (Predicted), isoform CRA_a OS=Rattus norvegicus OX=10116 GN=Tmem205 PE=1 SV=1	21.185	189	1.01117	0.0160209	0.986327	NO
D3ZK09	Scyl3	SCY1-like pseudokinase 3 OS=Rattus norvegicus OX=10116 GN=Scyl3 PE=1 SV=1	81.53	735	0.909257	-0.13724	0.89849	NO
D3ZK73	Cul4b	Cullin 4B OS=Rattus norvegicus OX=10116 GN=Cul4b PE=1 SV=1	110.812	971	1.0152	0.0217574	0.936253	NO
D3ZK97	H3f3c	Histone H3 OS=Rattus norvegicus OX=10116 GN=H3f3c PE=3 SV=1	15.358	136	0.983753	-0.0236326	0.786353	NO
D3ZKB7	Dcaf1	DDB1 and CUL4-associated factor 1 OS=Rattus norvegicus OX=10116 GN=Dcaf1 PE=1 SV=2	155.462	1385	1.01982	0.0283206	0.952029	NO
D3ZKC9	Virma	Vir-like m6A methyltransferase-associated OS=Rattus norvegicus OX=10116 GN=Virma PE=1 SV=3	201.53	1811	0.930989	-0.103164	0.555596	NO
D3ZKD8	Fam209a	Family with sequence similarity 209, member A OS=Rattus norvegicus OX=10116 GN=Fam209a PE=1 SV=1	19.652	170	0.998703	-0.00187188	0.996906	NO
D3ZKE1	Uvrag	Similar to UV radiation resistance associated, isoform CRA_d OS=Rattus norvegicus OX=10116 GN=Uvrag PE=1 SV=3	78.115	698	0.981421	-0.0270558	0.975518	NO
D3ZKE6	Slmap	Sarcolemma associated protein (Predicted) OS=Rattus norvegicus OX=10116 GN=Slmap PE=1 SV=1	90.56	787	1.04123	0.0582872	0.705478	NO
D3ZKF6	Efhc2	EF-hand domain (C-terminal) containing 2 (Predicted) OS=Rattus norvegicus OX=10116 GN=Efhc2 PE=4 SV=1	87.77	750	0.994229	-0.00834968	0.937594	NO
D3ZKF7	Epb41	Erythrocyte membrane protein band 4.1 OS=Rattus norvegicus OX=10116 GN=Epb41 PE=1 SV=1	89.383	801	1.01876	0.0268209	0.961189	NO
D3ZKG1	Mmut	Methylmalonyl-CoA mutase OS=Rattus norvegicus OX=10116 GN=Mmut PE=1 SV=2	92.036	833	1.04672	0.0658803	0.949634	NO
D3ZKG3	Sec14l1	SEC14-like lipid-binding 1 OS=Rattus norvegicus OX=10116 GN=Sec14l1 PE=1 SV=1	81.867	720	0.942764	-0.0850321	0.917899	NO
D3ZKH6	Rabgap1l	RAB GTPase-activating protein 1-like OS=Rattus norvegicus OX=10116 GN=Rabgap1l PE=1 SV=1	92.263	815	1.00636	0.00914113	0.994531	NO
D3ZKI5	Phf3	PHD finger protein 3 OS=Rattus norvegicus OX=10116 GN=Phf3 PE=1 SV=1	225.315	2020	1.0327	0.0464164	0.973924	NO
D3ZKI6	Ralgapa2	Ral GTPase-activating protein subunit alpha-2 OS=Rattus norvegicus OX=10116 GN=Ralgapa2 PE=1 SV=3	209.899	1869	0.937122	-0.0936912	0.91584	NO
D3ZKK5	Mtmr1	Myotubularin-related protein 1 OS=Rattus norvegicus OX=10116 GN=Mtmr1 PE=1 SV=1	74.515	664	1.04439	0.0626666	0.635864	NO
D3ZKP6	Mlkl	Mixed lineage kinase domain-like pseudokinase OS=Rattus norvegicus OX=10116 GN=Mlkl PE=1 SV=2	53.309	464	1.05188	0.0729653	0.812601	NO
D3ZKQ0	Nudt15	Nudix (Nucleoside diphosphate linked moiety X)-type motif 15 (Predicted) OS=Rattus norvegicus OX=10116 GN=Nudt15 PE=1 SV=1	19.684	170	0.967376	-0.0478517	0.861886	NO
D3ZKQ3	Glmn	FKBP-associated protein, isoform CRA_a OS=Rattus norvegicus OX=10116 GN=Glmn PE=4 SV=1	67.579	596	0.988232	-0.0170784	0.907537	NO
D3ZKQ4	Rabl6	RAB, member RAS oncogene family-like 6 OS=Rattus norvegicus OX=10116 GN=Rabl6 PE=1 SV=1	80.254	731	0.967175	-0.0481512	0.503466	NO
D3ZKQ5	RGD1307916	LOC362433 OS=Rattus norvegicus OX=10116 GN=RGD1307916 PE=4 SV=1	13.64	120	1.06864	0.0957723	0.662151	NO
D3ZKR9	Tut7	Terminal uridylyl transferase 7 OS=Rattus norvegicus OX=10116 GN=Tut7 PE=1 SV=3	168.34	1479	0.92525	-0.112084	0.936494	NO
D3ZKT0	Tamm41	Phosphatidate cytidylyltransferase, mitochondrial OS=Rattus norvegicus OX=10116 GN=Tamm41 PE=1 SV=1	37.786	337	1.06644	0.0927985	0.875323	NO
D3ZKT8	Hddc2	HD domain containing 2 (Predicted), isoform CRA_b OS=Rattus norvegicus OX=10116 GN=Hddc2 PE=1 SV=1	22.988	199	1.04946	0.0696452	0.859536	NO
D3ZKU7	Bloc1s1	Biogenesis of lysosome-related organelles complex 1 subunit 1 OS=Rattus norvegicus OX=10116 GN=Bloc1s1 PE=3 SV=1	14.311	125	0.97164	-0.0415064	0.854624	NO
D3ZKU8	Pcsk4	Proprotein convertase subtilisin/kexin type 4 OS=Rattus norvegicus OX=10116 GN=Pcsk4 PE=3 SV=1	72.65	654	0.895534	-0.15918	0.854049	NO
D3ZKW4	Ccdc157	Coiled-coil domain-containing 157 OS=Rattus norvegicus OX=10116 GN=Ccdc157 PE=4 SV=2	95.257	851	1.00104	0.00150143	0.998435	NO
D3ZKX1	Washc3	RCG48807, isoform CRA_a OS=Rattus norvegicus OX=10116 GN=Washc3 PE=1 SV=1	21.064	194	1.03311	0.0469951	0.94601	NO
D3ZKX8	Fam169a	Family with sequence similarity 169, member A OS=Rattus norvegicus OX=10116 GN=Fam169a PE=1 SV=2	73.07	663	1.03381	0.0479698	0.579105	NO
D3ZL04	Slc25a45	RCG47981, isoform CRA_a OS=Rattus norvegicus OX=10116 GN=Slc25a45 PE=1 SV=2	31.629	288	1.00553	0.00795636	0.954926	NO
D3ZL06	Smpd5	Similar to sphingomyelin phosphodiesterase 3, neutral membrane (Predicted) OS=Rattus norvegicus OX=10116 GN=Smpd5 PE=4 SV=1	54.047	487	0.962047	-0.0558205	0.78054	NO
D3ZL10	Col6a6	Collagen type VI alpha 6 chain OS=Rattus norvegicus OX=10116 GN=Col6a6 PE=1 SV=3	246.795	2264	0.827207	-0.27368	0.0709042	NO
D3ZL11	Rbsn	Rabenosyn, RAB effector OS=Rattus norvegicus OX=10116 GN=Rbsn PE=1 SV=1	88.477	783	1.04577	0.0645655	0.971418	NO
D3ZL12	Tex30	Testis-expressed 30 OS=Rattus norvegicus OX=10116 GN=Tex30 PE=1 SV=1	25.52	227	0.961195	-0.0570989	0.911484	NO
D3ZL50	Ttc37	Tetratricopeptide repeat domain 37 OS=Rattus norvegicus OX=10116 GN=Ttc37 PE=1 SV=3	174.293	1563	1.0273	0.038857	0.93617	NO
D3ZL82	Trim37	Tripartite motif protein 37 (Predicted) OS=Rattus norvegicus OX=10116 GN=Trim37 PE=4 SV=3	112.531	1008	0.862395	-0.213579	0.74752	NO
D3ZL85	Hccs	Cytochrome c heme lyase OS=Rattus norvegicus OX=10116 GN=Hccs PE=1 SV=1	31.13	274	1.00708	0.0101822	0.973798	NO
D3ZL86	Heatr1	HEAT repeat-containing protein 1 OS=Rattus norvegicus OX=10116 GN=Heatr1 PE=1 SV=2	241.222	2143	0.928456	-0.107094	0.774531	NO
D3ZL95	Usp40	Ubiquitin-specific peptidase 40 OS=Rattus norvegicus OX=10116 GN=Usp40 PE=1 SV=1	140.07	1235	0.975161	-0.0362877	0.894616	NO
D3ZLA3	Cpne3	Copine 3 OS=Rattus norvegicus OX=10116 GN=Cpne3 PE=1 SV=1	59.686	533	0.907723	-0.139675	0.355098	NO
D3ZLC1	Lmnb2	Lamin B2 OS=Rattus norvegicus OX=10116 GN=Lmnb2 PE=1 SV=2	68.851	616	0.973579	-0.0386294	0.907347	NO
D3ZLH8	Rtf1	Rtf1, Paf1/RNA polymerase II complex component, homolog (S. cerevisiae) OS=Rattus norvegicus OX=10116 GN=Rtf1 PE=1 SV=1	49.137	429	0.959511	-0.0596291	0.816439	NO
D3ZLJ6	Il4i1	Amine oxidase OS=Rattus norvegicus OX=10116 GN=Il4i1 PE=3 SV=2	71.084	640	1.00632	0.00909225	0.96971	NO
D3ZLL8	LOC100909878	40S ribosomal protein S15a-like OS=Rattus norvegicus OX=10116 GN=LOC100909878 PE=3 SV=1	14.854	130	1.07351	0.102329	0.506828	NO
D3ZLM5	Nhlrc2	NHL repeat containing 2 (Predicted) OS=Rattus norvegicus OX=10116 GN=Nhlrc2 PE=1 SV=1	78.562	725	1.0566	0.0794273	0.8683	NO
D3ZLN7	Commd2	COMM domain containing 2 (Predicted), isoform CRA_c OS=Rattus norvegicus OX=10116 GN=Commd2 PE=1 SV=1	22.781	199	0.959623	-0.0594599	0.938593	NO
D3ZLP2	Rnf17	Ring finger protein 17 OS=Rattus norvegicus OX=10116 GN=Rnf17 PE=1 SV=1	185.142	1640	0.977889	-0.0322574	0.93783	NO
D3ZLQ5	Tex37	Testis-expressed 37 OS=Rattus norvegicus OX=10116 GN=Tex37 PE=4 SV=1	20.754	179	1.09866	0.135745	0.56987	NO
D3ZLS5	Hectd1	HECT domain E3 ubiquitin protein ligase 1 OS=Rattus norvegicus OX=10116 GN=Hectd1 PE=1 SV=3	289.034	2610	0.981704	-0.02664	0.910006	NO
D3ZLT1	Ndufb7	NADH dehydrogenase (Ubiquinone) 1 beta subcomplex, 7 (Predicted) OS=Rattus norvegicus OX=10116 GN=Ndufb7 PE=1 SV=1	16.568	137	1.06505	0.0909199	0.740737	NO
D3ZLT7	RGD1305350	Similar to RIKEN cDNA 2510039O18 OS=Rattus norvegicus OX=10116 GN=RGD1305350 PE=1 SV=1	69.482	634	1.0579	0.0812002	0.735243	NO
D3ZLU4	Trmu	Mitochondrial tRNA-specific 2-thiouridylase 1 OS=Rattus norvegicus OX=10116 GN=Trmu PE=1 SV=1	47.298	417	0.751484	-0.412185	0.767703	NO
D3ZLW4	Tsc2	Tuberin OS=Rattus norvegicus OX=10116 GN=Tsc2 PE=1 SV=3	198.604	1785	0.954088	-0.0678052	0.868532	NO
D3ZLX3	Mob2	MOB kinase activator 2 OS=Rattus norvegicus OX=10116 GN=Mob2 PE=1 SV=2	30.21	266	0.99222	-0.0112676	0.982405	NO
D3ZLX4	Fam170b	Family with sequence similarity 170, member B OS=Rattus norvegicus OX=10116 GN=Fam170b PE=1 SV=3	43.781	376	1.01004	0.0144062	0.952855	NO
D3ZLY5	RGD1564171	RGD1564171 OS=Rattus norvegicus OX=10116 GN=RGD1564171 PE=4 SV=1	12.369	101	0.833361	-0.262987	0.195521	NO
D3ZLY9	Hist1h2bh	Histone H2B OS=Rattus norvegicus OX=10116 GN=Hist1h2bh PE=3 SV=2	13.92	126	0.981169	-0.0274262	0.916911	NO
D3ZLZ3	LOC688842	Hypothetical protein LOC688842 OS=Rattus norvegicus OX=10116 GN=LOC688842 PE=4 SV=2	37.568	334	1.02707	0.03853	0.883074	NO
D3ZM03	LOC100912478	Vacuolar ATPase assembly integral membrane protein VMA21 OS=Rattus norvegicus OX=10116 GN=LOC100912478 PE=1 SV=1	11.381	101	1.03656	0.0517981	0.715107	NO
D3ZM09	Sars2	Seryl-tRNA synthetase 2 (Predicted) OS=Rattus norvegicus OX=10116 GN=Sars2 PE=1 SV=1	58.287	518	0.957975	-0.0619408	0.894988	NO
D3ZM21	Comtd1	Catechol-O-methyltransferase domain containing 1 (Predicted), isoform CRA_a OS=Rattus norvegicus OX=10116 GN=Comtd1 PE=1 SV=1	28.987	262	1.08987	0.124151	0.874482	NO
D3ZM38	Spata31d1	SPATA31 subfamily D member 1 OS=Rattus norvegicus OX=10116 GN=Spata31d1 PE=4 SV=1	139.151	1264	1.03619	0.0512835	0.870844	NO
D3ZM69	Epb41l2	Erythrocyte membrane protein band 4.1-like 2 OS=Rattus norvegicus OX=10116 GN=Epb41l2 PE=1 SV=2	110.711	996	0.989066	-0.0158614	0.917024	NO
D3ZMB4	Igbp1b	Immunoglobulin (CD79A)-binding protein 1b OS=Rattus norvegicus OX=10116 GN=Igbp1b PE=1 SV=1	39.315	344	1.01495	0.0214149	0.894253	NO
D3ZME7	Hscb	HscB mitochondrial iron-sulfur cluster co-chaperone OS=Rattus norvegicus OX=10116 GN=Hscb PE=1 SV=1	27.065	234	1.03177	0.0451276	0.868464	NO
D3ZML4	Trabd	Similar to RIKEN cDNA 5730502D15 gene (Predicted) OS=Rattus norvegicus OX=10116 GN=Trabd PE=1 SV=1	42.114	376	0.991986	-0.0116087	0.986037	NO
D3ZMM0	Slc25a2	Solute carrier family 25 (Mitochondrial carrier, ornithine transporter) member 2 (Predicted) OS=Rattus norvegicus OX=10116 GN=Slc25a2 PE=3 SV=1	29.398	265	1.01053	0.0151145	0.970613	NO
D3ZMM2	Wdr90	WD repeat domain 90 OS=Rattus norvegicus OX=10116 GN=Wdr90 PE=1 SV=2	204.927	1891	0.938868	-0.0910064	0.798095	NO
D3ZMN2	Hpf1	Histone PARylation factor 1 OS=Rattus norvegicus OX=10116 GN=Hpf1 PE=4 SV=2	42.114	370	1.03412	0.0484052	0.898862	NO
D3ZMP9	Rangrf	RAN guanine nucleotide release factor OS=Rattus norvegicus OX=10116 GN=Rangrf PE=4 SV=1	20.382	185	1.06534	0.0913115	0.853569	NO
D3ZMR2	Uhrf1bp1	UHRF1-binding protein 1 OS=Rattus norvegicus OX=10116 GN=Uhrf1bp1 PE=1 SV=3	158.611	1448	1.00452	0.00651279	0.986581	NO
D3ZMR4	Nutm1	NUT midline carcinoma, family member 1 OS=Rattus norvegicus OX=10116 GN=Nutm1 PE=4 SV=2	119.786	1118	1.05398	0.0758413	0.90682	NO
D3ZMR9	Mrpl21	Mitochondrial ribosomal protein L21 OS=Rattus norvegicus OX=10116 GN=Mrpl21 PE=1 SV=1	23.39	209	0.945751	-0.0804682	0.582116	NO
D3ZMS1	Sf3b2	Splicing factor 3b, subunit 2 OS=Rattus norvegicus OX=10116 GN=Sf3b2 PE=1 SV=3	98.147	878	1.02125	0.0303387	0.859772	NO
D3ZMS9	Cst9l	Cystatin 9 (Predicted) OS=Rattus norvegicus OX=10116 GN=Cst9l PE=4 SV=1	16.002	137	0.962931	-0.0544964	0.888188	NO
D3ZMV3	LOC103693040	Prostate and testis-expressed protein 2-like OS=Rattus norvegicus OX=10116 GN=LOC103693040 PE=4 SV=1	15.94	136	0.663139	-0.592616	0.346031	NO
D3ZMW3	Msto1	Misato homolog 1 (Drosophila) (Predicted), isoform CRA_a OS=Rattus norvegicus OX=10116 GN=Msto1 PE=1 SV=1	60.634	553	1.01485	0.0212641	0.982609	NO
D3ZMX6	Sntb2	Syntrophin, beta 2 OS=Rattus norvegicus OX=10116 GN=Sntb2 PE=1 SV=3	56.526	522	0.922021	-0.117128	0.787782	NO
D3ZMY7	Nt5c2	5'-nucleotidase, cytosolic II OS=Rattus norvegicus OX=10116 GN=Nt5c2 PE=1 SV=3	67.761	586	0.998533	-0.00211803	0.986037	NO
D3ZMY8	Pcnt	Pericentrin OS=Rattus norvegicus OX=10116 GN=Pcnt PE=1 SV=3	324.065	2855	1.03001	0.0426643	0.734005	NO
D3ZN21	Ddx3y	DEAD-box helicase 3, Y-linked OS=Rattus norvegicus OX=10116 GN=Ddx3y PE=1 SV=1	72.994	659	0.736734	-0.440784	0.577897	NO
D3ZN27	Dnajc13	DnaJ heat shock protein family (Hsp40) member C13 OS=Rattus norvegicus OX=10116 GN=Dnajc13 PE=1 SV=2	254.509	2243	0.987686	-0.0178752	0.926303	NO
D3ZN37	Rock1	Rho-associated protein kinase OS=Rattus norvegicus OX=10116 GN=Rock1 PE=1 SV=2	158.027	1354	1.00572	0.00822925	0.84491	NO
D3ZN39	Usp8	Ubiquitin specific protease 8 (Predicted) OS=Rattus norvegicus OX=10116 GN=Usp8 PE=1 SV=2	122.551	1081	1.01514	0.0216732	0.914515	NO
D3ZN46	Dnajb7	DnaJ heat shock protein family (Hsp40) member B7 OS=Rattus norvegicus OX=10116 GN=Dnajb7 PE=4 SV=1	34.902	303	0.978648	-0.031138	0.869656	NO
D3ZN59	RGD1559962	Similar to High mobility group protein 2 (HMG-2) OS=Rattus norvegicus OX=10116 GN=RGD1559962 PE=4 SV=2	24.017	209	1.0086	0.0123549	0.969002	NO
D3ZN76	Sec16a	Protein transport protein sec16 OS=Rattus norvegicus OX=10116 GN=Sec16a PE=1 SV=1	253.293	2346	0.961449	-0.0567183	0.829731	NO
D3ZN95	Hcfc1	Host cell factor C1 OS=Rattus norvegicus OX=10116 GN=Hcfc1 PE=1 SV=1	209.153	2034	0.997382	-0.0037826	0.991001	NO
D3ZNB1	Cst13	Cystatin 13 OS=Rattus norvegicus OX=10116 GN=Cst13 PE=4 SV=1	16.725	141	0.964974	-0.0514379	0.876672	NO
D3ZND9	Riok3	Serine/threonine-protein kinase RIO3 OS=Rattus norvegicus OX=10116 GN=Riok3 PE=1 SV=1	58.804	519	1.04514	0.0636954	0.416564	NO
D3ZNF4	Tbl1xr1	Transducin (Beta)-like 1X-linked receptor 1 (Predicted) OS=Rattus norvegicus OX=10116 GN=Tbl1xr1 PE=1 SV=1	55.671	514	1.07791	0.108233	0.907535	NO
D3ZNI3	Pdcd11	Programmed cell death 11 OS=Rattus norvegicus OX=10116 GN=Pdcd11 PE=1 SV=1	209.478	1876	0.943156	-0.0844316	0.956414	NO
D3ZNI7	RGD1309139	Similar to CG5435-PA OS=Rattus norvegicus OX=10116 GN=RGD1309139 PE=1 SV=1	18.923	169	1.0303	0.0430684	0.970252	NO
D3ZNJ9	Trim7	Tripartite motif-containing 7 OS=Rattus norvegicus OX=10116 GN=Trim7 PE=4 SV=1	56.945	510	0.90781	-0.139538	0.120227	NO
D3ZNK1	Mtx3	Metaxin 3 OS=Rattus norvegicus OX=10116 GN=Mtx3 PE=1 SV=2	34.729	311	0.922422	-0.116501	0.89003	NO
D3ZNQ6	Ube2m	Ubiquitin-conjugating enzyme E2M OS=Rattus norvegicus OX=10116 GN=Ube2m PE=1 SV=1	20.9	183	1.01264	0.0181226	0.812023	NO
D3ZNS6	Plekhh2	Pleckstrin homology, MyTH4 and FERM domain-containing H2 OS=Rattus norvegicus OX=10116 GN=Plekhh2 PE=1 SV=3	167.179	1487	1.00213	0.00306676	0.981922	NO
D3ZNU1	Cebpz	CCAAT/enhancer-binding protein zeta OS=Rattus norvegicus OX=10116 GN=Cebpz PE=1 SV=1	119.782	1045	0.874684	-0.193166	0.905039	NO
D3ZNV2	Tmco5a	Transmembrane and coiled-coil domains 5A OS=Rattus norvegicus OX=10116 GN=Tmco5a PE=4 SV=2	35.077	297	1.09497	0.13089	0.605961	NO
D3ZNV7	LOC100910068	Lymphocyte antigen 6 family member K OS=Rattus norvegicus OX=10116 GN=LOC100910068 PE=4 SV=3	20.116	179	1.11721	0.159901	0.0267811	NO
D3ZP45	Polr3e	Polymerase (RNA) III (DNA directed) polypeptide E (Predicted) OS=Rattus norvegicus OX=10116 GN=Polr3e PE=1 SV=1	79.812	708	0.996676	-0.00480372	0.996116	NO
D3ZP47	Phpt1	Phosphohistidine phosphatase 1 OS=Rattus norvegicus OX=10116 GN=Phpt1 PE=1 SV=1	14.011	124	1.06118	0.0856662	0.867469	NO
D3ZP60	Vwa5b1	von Willebrand factor A domain-containing 5B1 OS=Rattus norvegicus OX=10116 GN=Vwa5b1 PE=4 SV=1	134.738	1216	1.06286	0.0879522	0.850284	NO
D3ZP65	LOC687707	Hypothetical protein LOC687707 OS=Rattus norvegicus OX=10116 GN=LOC687707 PE=4 SV=1	22.654	214	1.00976	0.0140059	0.973679	NO
D3ZP87	Fam92a	Family with sequence similarity 92 member A OS=Rattus norvegicus OX=10116 GN=Fam92a PE=1 SV=3	39.72	355	1.05265	0.0740319	0.873787	NO
D3ZP96	Mcm2	DNA helicase OS=Rattus norvegicus OX=10116 GN=Mcm2 PE=1 SV=2	102.144	905	0.999226	-0.00111699	0.979177	NO
D3ZPA1	Gcc1	GRIP and coiled-coil domain-containing 1 OS=Rattus norvegicus OX=10116 GN=Gcc1 PE=1 SV=1	87.749	778	0.91577	-0.126942	0.565658	NO
D3ZPD0	Ckap2	Cytoskeleton-associated protein 2 OS=Rattus norvegicus OX=10116 GN=Ckap2 PE=1 SV=1	75.43	676	1.00542	0.00779827	0.784437	NO
D3ZPF2	Mcat	Malonyl-CoA-acyl carrier protein transacylase OS=Rattus norvegicus OX=10116 GN=Mcat PE=1 SV=1	41.832	380	0.991164	-0.0128046	0.946623	NO
D3ZPG6	Fbxl13	F-box and leucine-rich repeat protein 13 OS=Rattus norvegicus OX=10116 GN=Fbxl13 PE=4 SV=3	67.772	590	0.896523	-0.157588	0.496009	NO
D3ZPI2	Prr27	Proline-rich 27 OS=Rattus norvegicus OX=10116 GN=Prr27 PE=4 SV=3	35.468	330	1.04072	0.0575788	0.638744	NO
D3ZPI8	C8g	Complement C8 gamma chain OS=Rattus norvegicus OX=10116 GN=C8g PE=1 SV=1	18.414	164	0.938604	-0.0914108	0.871642	NO
D3ZPL1	Cpsf6	Cleavage and polyadenylation specific factor 6, 68kDa (Predicted), isoform CRA_b OS=Rattus norvegicus OX=10116 GN=Cpsf6 PE=1 SV=2	59.18	551	0.960152	-0.0586652	0.903094	NO
D3ZPN5	Mtpap	Mitochondrial poly(A) polymerase OS=Rattus norvegicus OX=10116 GN=Mtpap PE=1 SV=2	37.285	336	1.00205	0.00295774	0.995912	NO
D3ZPP2	Arl8a	ADP-ribosylation factor-like GTPase 8A OS=Rattus norvegicus OX=10116 GN=Arl8a PE=1 SV=1	21.39	186	1.0076	0.0109259	0.942636	NO
D3ZPQ4	Zfp800	Zinc finger protein 800 OS=Rattus norvegicus OX=10116 GN=Zfp800 PE=1 SV=1	74.96	664	1.03534	0.0501093	0.856557	NO
D3ZPR0	Cse1l	Chromosome segregation 1-like OS=Rattus norvegicus OX=10116 GN=Cse1l PE=1 SV=1	110.214	971	0.996088	-0.00565492	0.965529	NO
D3ZPV8	Ggct	Gamma-glutamyl cyclotransferase OS=Rattus norvegicus OX=10116 GN=Ggct PE=1 SV=1	21.231	188	1.05689	0.0798239	0.833473	NO
D3ZPX3	Ccdc155	Coiled-coil domain-containing 155 OS=Rattus norvegicus OX=10116 GN=Ccdc155 PE=4 SV=3	67.805	613	1.08393	0.116277	0.827	NO
D3ZPY0	Wtap	WT1-associated protein OS=Rattus norvegicus OX=10116 GN=Wtap PE=1 SV=1	44.122	395	1.00137	0.00197815	0.993196	NO
D3ZQ02	Wdr37	WD repeat domain 37 OS=Rattus norvegicus OX=10116 GN=Wdr37 PE=1 SV=3	49.873	449	0.954692	-0.0668926	0.824917	NO
D3ZQ21	Saysd1	SAYSVFN motif domain containing 1 OS=Rattus norvegicus OX=10116 GN=Saysd1 PE=1 SV=3	20.564	188	0.950915	-0.072611	0.922083	NO
D3ZQ57	Plxnb2	Plexin B2 OS=Rattus norvegicus OX=10116 GN=Plxnb2 PE=1 SV=1	205.949	1841	0.948638	-0.0760708	0.393063	NO
D3ZQ60	Plekhg4	Pleckstrin homology and RhoGEF domain-containing G4 OS=Rattus norvegicus OX=10116 GN=Plekhg4 PE=1 SV=3	129.16	1163	0.984352	-0.0227536	0.926782	NO
D3ZQ63	Mettl2b	Methyltransferase-like protein OS=Rattus norvegicus OX=10116 GN=Mettl2b PE=1 SV=2	39.717	349	0.945748	-0.080472	0.928121	NO
D3ZQB6	Hdhd5	Cat eye syndrome chromosome region, candidate 5 homolog (Human) (Predicted) OS=Rattus norvegicus OX=10116 GN=Hdhd5 PE=1 SV=1	46.476	419	0.990832	-0.0132876	0.98716	NO
D3ZQC6	Ubr1	Ubiquitin protein ligase E3 component n-recognin 1 OS=Rattus norvegicus OX=10116 GN=Ubr1 PE=1 SV=3	150.899	1329	1.01477	0.0211577	0.963189	NO
D3ZQD3	Ogdhl	Oxoglutarate dehydrogenase-like OS=Rattus norvegicus OX=10116 GN=Ogdhl PE=1 SV=2	114.637	1010	1.02457	0.0350241	0.801327	NO
D3ZQE8	Xpo5	Exportin 5 OS=Rattus norvegicus OX=10116 GN=Xpo5 PE=1 SV=1	136.879	1204	0.960002	-0.0588904	0.8106	NO
D3ZQF4	Fkbp6	Inactive peptidyl-prolyl cis-trans isomerase FKBP6 OS=Rattus norvegicus OX=10116 GN=Fkbp6 PE=3 SV=1	37.455	327	0.958434	-0.0612496	0.84267	NO
D3ZQG0	Mrm3	Mitochondrial rRNA methyltransferase 3 OS=Rattus norvegicus OX=10116 GN=Mrm3 PE=1 SV=2	46.702	418	0.859386	-0.218621	0.895362	NO
D3ZQG2	Ccl26	C-C motif chemokine ligand 26 OS=Rattus norvegicus OX=10116 GN=Ccl26 PE=4 SV=1	10.799	94	1.04652	0.0655984	0.770199	NO
D3ZQI0	Polr2j	Polymerase (RNA) II (DNA directed) polypeptide J (Predicted) OS=Rattus norvegicus OX=10116 GN=Polr2j PE=1 SV=1	13.293	117	1.02849	0.0405307	0.755867	NO
D3ZQI1	Gpx7	Glutathione peroxidase OS=Rattus norvegicus OX=10116 GN=Gpx7 PE=1 SV=1	21.089	186	0.833073	-0.263485	0.397499	NO
D3ZQI6	Xpo4	Exportin 4 OS=Rattus norvegicus OX=10116 GN=Xpo4 PE=1 SV=2	129.666	1148	0.985462	-0.0211283	0.959635	NO
D3ZQK8	Ly75	Lymphocyte antigen 75 OS=Rattus norvegicus OX=10116 GN=Ly75 PE=4 SV=3	199.116	1741	1.09335	0.128756	0.440553	NO
D3ZQM0	Sf3a1	Splicing factor 3a, subunit 1 OS=Rattus norvegicus OX=10116 GN=Sf3a1 PE=1 SV=1	88.588	791	1.00854	0.0122736	0.864656	NO
D3ZQM7	Itpk1	Inositol-tetrakisphosphate 1-kinase OS=Rattus norvegicus OX=10116 GN=Itpk1 PE=1 SV=3	46.204	421	0.986063	-0.0202481	0.972163	NO
D3ZQN7	Lamb1	Laminin subunit beta 1 OS=Rattus norvegicus OX=10116 GN=Lamb1 PE=1 SV=3	197.392	1786	0.92643	-0.110246	0.630398	NO
D3ZQP6	Sema7a	Sema domain, immunoglobulin domain (Ig), and GPI membrane anchor, (Semaphorin) 7A (Predicted) OS=Rattus norvegicus OX=10116 GN=Sema7a PE=1 SV=1	75.144	666	1.01883	0.0269163	0.968077	NO
D3ZQQ1	Aftph	Aftiphilin OS=Rattus norvegicus OX=10116 GN=Aftph PE=1 SV=1	100.755	932	0.954808	-0.0667171	0.718343	NO
D3ZQW5	Tcte1	T-complex-associated testis expressed 1 (Predicted) OS=Rattus norvegicus OX=10116 GN=Tcte1 PE=1 SV=1	55.57	498	0.961912	-0.056023	0.897421	NO
D3ZQX3	Mrps12	Mitochondrial ribosomal protein S12 OS=Rattus norvegicus OX=10116 GN=Mrps12 PE=1 SV=1	15.441	139	1.0139	0.0199142	0.988925	NO
D3ZQY4	Fryl	FRY-like transcription coactivator OS=Rattus norvegicus OX=10116 GN=Fryl PE=1 SV=2	349.358	3118	0.983761	-0.023621	0.76187	NO
D3ZR50	Chd5	Chromodomain-helicase-DNA-binding protein 5 OS=Rattus norvegicus OX=10116 GN=Chd5 PE=4 SV=2	220.381	1932	0.920749	-0.11912	0.856583	NO
D3ZR52	Lpcat4	Lysophosphatidylcholine acyltransferase 4 OS=Rattus norvegicus OX=10116 GN=Lpcat4 PE=4 SV=3	57.136	522	1.2173	0.28369	0.596476	NO
D3ZR64	Zfp598	Zinc finger protein 598 OS=Rattus norvegicus OX=10116 GN=Zfp598 PE=1 SV=2	98.854	902	1.04242	0.0599304	0.866986	NO
D3ZR69	Gas2l1	Growth arrest-specific 2 like 1 (Predicted), isoform CRA_a OS=Rattus norvegicus OX=10116 GN=Gas2l1 PE=1 SV=1	46.041	428	0.973025	-0.0394516	0.923719	NO
D3ZRA3	Acaca	Acetyl-CoA carboxylase 1 OS=Rattus norvegicus OX=10116 GN=Acaca PE=1 SV=3	236.564	2083	1.03697	0.0523728	0.782151	NO
D3ZRC3	Rbm26	RNA-binding motif protein 26 OS=Rattus norvegicus OX=10116 GN=Rbm26 PE=1 SV=2	112.078	993	1.0062	0.00891299	0.954356	NO
D3ZRC4	Pnpla8	Patatin-like phospholipase domain-containing 8 OS=Rattus norvegicus OX=10116 GN=Pnpla8 PE=1 SV=1	87.961	776	0.979086	-0.0304925	0.945391	NO
D3ZRD3	Pde6d	Retinal rod rhodopsin-sensitive cGMP 3',5'-cyclic phosphodiesterase subunit delta OS=Rattus norvegicus OX=10116 GN=Pde6d PE=1 SV=3	17.332	150	1.03763	0.0532909	0.953041	NO
D3ZRE1	Piwil2	Piwi like homolog 2 (Drosophila) (Predicted) OS=Rattus norvegicus OX=10116 GN=Piwil2 PE=1 SV=1	109.497	971	0.985689	-0.0207955	0.754886	NO
D3ZRE7	Swap70	SWAP complex protein (Predicted), isoform CRA_b OS=Rattus norvegicus OX=10116 GN=Swap70 PE=1 SV=1	68.774	585	0.924642	-0.113033	0.879227	NO
D3ZRF6	Pnpla6	Patatin-like phospholipase domain-containing 6 OS=Rattus norvegicus OX=10116 GN=Pnpla6 PE=1 SV=2	148.375	1343	0.943943	-0.0832282	0.918994	NO
D3ZRH1	Oxa1l	OXA1L, mitochondrial inner membrane protein OS=Rattus norvegicus OX=10116 GN=Oxa1l PE=1 SV=1	48.023	433	1.02399	0.0342002	0.971648	NO
D3ZRJ5		Uncharacterized protein OS=Rattus norvegicus OX=10116 PE=4 SV=3	147.689	1297	1.06202	0.0868084	0.885857	NO
D3ZRL2	RGD1565611	RGD1565611 OS=Rattus norvegicus OX=10116 GN=RGD1565611 PE=4 SV=1	25.467	228	1.09399	0.129595	0.828703	NO
D3ZRL8	Scml2	Scm polycomb group protein-like 2 OS=Rattus norvegicus OX=10116 GN=Scml2 PE=4 SV=3	101.88	925	1.01613	0.0230837	0.928086	NO
D3ZRM5	Rab23	RAB23, member RAS oncogene family OS=Rattus norvegicus OX=10116 GN=Rab23 PE=4 SV=1	26.633	237	1.05437	0.0763781	0.877019	NO
D3ZRN5	Ro60	Ro60, Y RNA-binding protein OS=Rattus norvegicus OX=10116 GN=Ro60 PE=1 SV=1	60.043	538	0.967323	-0.0479296	0.931877	NO
D3ZRN8	Dnah1	Dynein heavy chain 1, axonemal OS=Rattus norvegicus OX=10116 GN=Dnah1 PE=4 SV=3	486.095	4250	1.03982	0.0563383	0.794125	NO
D3ZRP1	Caps2	Calcyphosine 2 OS=Rattus norvegicus OX=10116 GN=Caps2 PE=4 SV=1	32.615	287	1.00858	0.0123195	0.966898	NO
D3ZRW6	Edrf1	Erythroid differentiation regulatory factor 1 OS=Rattus norvegicus OX=10116 GN=Edrf1 PE=1 SV=1	135.493	1208	1.01959	0.0279922	0.902378	NO
D3ZRX9	Cnn2	Calponin (Fragment) OS=Rattus norvegicus OX=10116 GN=Cnn2 PE=1 SV=3	24.07	219	0.906489	-0.141638	0.681111	NO
D3ZS06	Dnmt1	DNA (cytosine-5)-methyltransferase OS=Rattus norvegicus OX=10116 GN=Dnmt1 PE=1 SV=3	182.566	1620	0.965795	-0.050211	0.950083	NO
D3ZS19	A2ml1	Alpha-2-macroglobulin-like 1 OS=Rattus norvegicus OX=10116 GN=A2ml1 PE=4 SV=3	162.775	1459	0.947281	-0.0781364	0.972705	NO
D3ZS55	Sbspon	Similar to RPE-spondin (Predicted) OS=Rattus norvegicus OX=10116 GN=Sbspon PE=4 SV=1	29.446	264	1.01956	0.0279441	0.520104	NO
D3ZS58	Ndufa2	NADH dehydrogenase [ubiquinone] 1 alpha subcomplex subunit 2 OS=Rattus norvegicus OX=10116 GN=Ndufa2 PE=1 SV=1	10.845	97	1.03075	0.0436911	0.872658	NO
D3ZSA9	Nomo1	Nodal modulator 1 OS=Rattus norvegicus OX=10116 GN=Nomo1 PE=1 SV=1	133.443	1214	1.02372	0.0338227	0.921532	NO
D3ZSB9	Heatr4	HEAT repeat-containing 4 OS=Rattus norvegicus OX=10116 GN=Heatr4 PE=4 SV=3	120.073	1046	0.935018	-0.0969338	0.808555	NO
D3ZSC2	Pdcd2l	Programmed cell death 2-like OS=Rattus norvegicus OX=10116 GN=Pdcd2l PE=1 SV=1	39.733	360	1.03125	0.0443886	0.87223	NO
D3ZSC8	Dnajc17	DnaJ homolog subfamily C member 17 OS=Rattus norvegicus OX=10116 GN=Dnajc17 PE=3 SV=1	34.544	303	1.07843	0.10893	0.756411	NO
D3ZSD3	Gabpb2	GA-binding protein transcription factor subunit beta 2 OS=Rattus norvegicus OX=10116 GN=Gabpb2 PE=1 SV=2	45.318	413	0.932653	-0.100588	0.903188	NO
D3ZSF9		Uncharacterized protein OS=Rattus norvegicus OX=10116 PE=4 SV=1	14.441	122	1.07524	0.104661	0.801783	NO
D3ZSI8	Pip5k1a	Phosphatidylinositol 4-phosphate 5-kinase type-1 alpha OS=Rattus norvegicus OX=10116 GN=Pip5k1a PE=1 SV=1	60.605	546	0.934954	-0.0970333	0.927062	NO
D3ZSL2	Abracl	ABRA C-terminal-like OS=Rattus norvegicus OX=10116 GN=Abracl PE=1 SV=1	9.03	81	1.08181	0.113443	0.360842	NO
D3ZSN6	Kif21a	Kinesin family member 21A OS=Rattus norvegicus OX=10116 GN=Kif21a PE=1 SV=3	180.091	1614	1.03342	0.0474329	0.831214	NO
D3ZSP1	Snrpe	Small nuclear ribonucleoprotein E OS=Rattus norvegicus OX=10116 GN=Snrpe PE=3 SV=1	10.761	92	0.964587	-0.0520161	0.968363	NO
D3ZSU7	Mien1	Migration and invasion enhancer 1 OS=Rattus norvegicus OX=10116 GN=Mien1 PE=1 SV=2	12.326	115	1.06738	0.0940749	0.916436	NO
D3ZSV1	Ift20	Hypothetical LOC287541 (Predicted), isoform CRA_c OS=Rattus norvegicus OX=10116 GN=Ift20 PE=4 SV=1	18.12	157	1.02092	0.0298695	0.963285	NO
D3ZSV7	Thumpd3	Similar to THUMP domain containing 3 (Predicted), isoform CRA_a OS=Rattus norvegicus OX=10116 GN=Thumpd3 PE=1 SV=1	56.382	504	0.962547	-0.0550712	0.920187	NO
D3ZSY0	Mapkbp1	Mitogen activated protein kinase binding protein 1 (Predicted) OS=Rattus norvegicus OX=10116 GN=Mapkbp1 PE=1 SV=2	163.093	1507	0.962799	-0.054694	0.861483	NO
D3ZSY8	Tbc1d10b	TBC1 domain family, member 10b OS=Rattus norvegicus OX=10116 GN=Tbc1d10b PE=1 SV=1	86.649	795	0.878822	-0.186356	0.242915	NO
D3ZSZ6	Dgkh	Diacylglycerol kinase OS=Rattus norvegicus OX=10116 GN=Dgkh PE=1 SV=3	134.313	1210	0.728766	-0.456472	0.63246	NO
D3ZT01	Cog2	Component of oligomeric golgi complex 2 OS=Rattus norvegicus OX=10116 GN=Cog2 PE=1 SV=1	81.805	730	1.01926	0.0275177	0.888325	NO
D3ZT03	Upf2	UPF2, regulator of nonsense mediated mRNA decay OS=Rattus norvegicus OX=10116 GN=Upf2 PE=1 SV=3	148.59	1272	0.954254	-0.0675553	0.884806	NO
D3ZT52	Pbrm1	Polybromo 1 OS=Rattus norvegicus OX=10116 GN=Pbrm1 PE=1 SV=2	197.18	1726	0.950836	-0.0727315	0.408616	NO
D3ZT54	Spaca4	RCG63538 OS=Rattus norvegicus OX=10116 GN=Spaca4 PE=4 SV=1	13.337	127	0.899923	-0.152127	0.557722	NO
D3ZT70	RGD1565212	Similar to 4930578I06Rik protein OS=Rattus norvegicus OX=10116 GN=RGD1565212 PE=4 SV=1	34.051	298	0.962697	-0.0548457	0.928368	NO
D3ZT71	Bcl2l13	BCL2-like 13 OS=Rattus norvegicus OX=10116 GN=Bcl2l13 PE=1 SV=3	46.734	434	1.08768	0.121257	0.736176	NO
D3ZT90	Gcdh	Glutaryl-CoA dehydrogenase OS=Rattus norvegicus OX=10116 GN=Gcdh PE=1 SV=1	49.713	447	0.85001	-0.234448	0.670297	NO
D3ZTA8	Rbm33	RNA-binding motif protein 33 OS=Rattus norvegicus OX=10116 GN=Rbm33 PE=1 SV=1	136.446	1223	0.956655	-0.0639289	0.939416	NO
D3ZTB4	Vps11	Vacuolar protein sorting-associated protein 11 homolog OS=Rattus norvegicus OX=10116 GN=Vps11 PE=1 SV=1	101.171	878	1.03287	0.0466553	0.925934	NO
D3ZTB5	S100a13	S100 calcium-binding protein A13 OS=Rattus norvegicus OX=10116 GN=S100a13 PE=1 SV=2	11.198	98	0.949994	-0.0740103	0.873582	NO
D3ZTE0	F12	Coagulation factor XII OS=Rattus norvegicus OX=10116 GN=F12 PE=2 SV=1	65.844	595	0.900143	-0.151774	0.655513	NO
D3ZTF1	Slc4a1ap	Solute carrier family 4 member 1 adaptor protein OS=Rattus norvegicus OX=10116 GN=Slc4a1ap PE=1 SV=3	79.024	712	0.955503	-0.0656673	0.880974	NO
D3ZTF6	Pik3c2a	Phosphatidylinositol 3-kinase, C2 domain containing, alpha polypeptide (Predicted), isoform CRA_a OS=Rattus norvegicus OX=10116 GN=Pik3c2a PE=1 SV=1	190.914	1687	1.01227	0.0175996	0.948311	NO
D3ZTG2	Ttc27	RCG61872, isoform CRA_c OS=Rattus norvegicus OX=10116 GN=Ttc27 PE=1 SV=1	96.548	847	0.911755	-0.133282	0.866405	NO
D3ZTH1	Iqck	IQ motif-containing K OS=Rattus norvegicus OX=10116 GN=Iqck PE=1 SV=3	33.051	288	0.914219	-0.129388	0.92812	NO
D3ZTJ0	Rp2	Protein XRP2 OS=Rattus norvegicus OX=10116 GN=Rp2 PE=1 SV=3	39.321	348	1.00267	0.00384399	0.970507	NO
D3ZTM7	Efcab14	EF-hand calcium-binding domain 14 OS=Rattus norvegicus OX=10116 GN=Efcab14 PE=4 SV=1	53.477	484	1.01688	0.0241534	0.961682	NO
D3ZTN8	Ccdc69	Coiled-coil domain-containing 69 OS=Rattus norvegicus OX=10116 GN=Ccdc69 PE=4 SV=1	23.527	202	0.965956	-0.0499702	0.84308	NO
D3ZTP0	Aldh1l2	10-formyltetrahydrofolate dehydrogenase OS=Rattus norvegicus OX=10116 GN=Aldh1l2 PE=1 SV=3	101.806	922	0.845553	-0.242033	0.301033	NO
D3ZTP9	Piwil1	Piwi like homolog 1 (Drosophila) (Predicted) OS=Rattus norvegicus OX=10116 GN=Piwil1 PE=3 SV=1	98.574	862	1.0322	0.0457267	0.153068	NO
D3ZTT7	Sun2	Sad1 and UNC84 domain-containing 2 OS=Rattus norvegicus OX=10116 GN=Sun2 PE=1 SV=1	81.527	730	1.04101	0.0579855	0.788963	NO
D3ZTV7	Ash2l	ASH2-like histone lysine methyltransferase complex subunit OS=Rattus norvegicus OX=10116 GN=Ash2l PE=1 SV=1	68.228	623	1.08306	0.115117	0.858715	NO
D3ZTW1	Ints5	Integrator complex subunit 5 OS=Rattus norvegicus OX=10116 GN=Ints5 PE=4 SV=1	108.404	1019	0.955911	-0.0650511	0.844174	NO
D3ZTW7	Atpaf2	ATP synthase mitochondrial F1 complex assembly factor 2 OS=Rattus norvegicus OX=10116 GN=Atpaf2 PE=1 SV=1	34.192	298	0.987816	-0.0176859	0.967059	NO
D3ZTX0	Tmed7	Transmembrane emp24 domain-containing protein 7 OS=Rattus norvegicus OX=10116 GN=Tmed7 PE=1 SV=1	25.479	226	1.01765	0.0252362	0.905702	NO
D3ZU07	Tsnaxip1	Similar to translin-associated factor X (Tsnax) interacting protein 1 (Predicted) OS=Rattus norvegicus OX=10116 GN=Tsnaxip1 PE=4 SV=1	82.259	705	0.925267	-0.112058	0.825342	NO
D3ZU13	Eif4g1	Eukaryotic translation initiation factor 4 gamma, 1 OS=Rattus norvegicus OX=10116 GN=Eif4g1 PE=1 SV=1	175.705	1598	0.997863	-0.00308675	0.981766	NO
D3ZU21	Pibf1	Progesterone immunomodulatory-binding factor 1 OS=Rattus norvegicus OX=10116 GN=Pibf1 PE=1 SV=1	89.793	757	0.987401	-0.0182919	0.983355	NO
D3ZU48		Uncharacterized protein OS=Rattus norvegicus OX=10116 PE=1 SV=3	44.391	401	0.892938	-0.163367	0.923232	NO
D3ZU51	Rpp30	Ribonuclease P/MRP subunit p30 OS=Rattus norvegicus OX=10116 GN=Rpp30 PE=1 SV=1	29.485	268	1.06921	0.0965472	0.845775	NO
D3ZU52	Cops7b	COP9 (Constitutive photomorphogenic) homolog, subunit 7b (Arabidopsis thaliana) (Predicted), isoform CRA_b OS=Rattus norvegicus OX=10116 GN=Cops7b PE=1 SV=1	35.941	322	1.0114	0.0163583	0.945573	NO
D3ZU53		Uncharacterized protein OS=Rattus norvegicus OX=10116 PE=1 SV=3	36.218	325	0.956465	-0.0642166	0.838745	NO
D3ZU54	Denr	Density-regulated protein OS=Rattus norvegicus OX=10116 GN=Denr PE=1 SV=3	21.825	194	1.13486	0.182516	0.731015	NO
D3ZU55	Foxk1	Forkhead box K1 OS=Rattus norvegicus OX=10116 GN=Foxk1 PE=1 SV=2	65.224	616	0.874309	-0.193785	0.910999	NO
D3ZU57	Riox1	Ribosomal oxygenase 1 OS=Rattus norvegicus OX=10116 GN=Riox1 PE=1 SV=1	67.455	597	0.952667	-0.0699566	0.853346	NO
D3ZU64	Vps37b	VPS37B subunit of ESCRT-I OS=Rattus norvegicus OX=10116 GN=Vps37b PE=1 SV=1	31.111	285	1.00646	0.00928526	0.957513	NO
D3ZU74	Dync1i2	Cytoplasmic dynein 1 intermediate chain 2 OS=Rattus norvegicus OX=10116 GN=Dync1i2 PE=1 SV=1	68.363	612	1.03478	0.0493308	0.682015	NO
D3ZU83	Ergic3	ERGIC and golgi 3 OS=Rattus norvegicus OX=10116 GN=Ergic3 PE=1 SV=1	43.223	383	0.97688	-0.0337465	0.703047	NO
D3ZU88	RGD1309104	Similar to RIKEN cDNA 1700025G04 gene OS=Rattus norvegicus OX=10116 GN=RGD1309104 PE=1 SV=1	13.888	121	1.14079	0.190029	0.815413	NO
D3ZU96	Usp42	Ubiquitin carboxyl-terminal hydrolase 42 OS=Rattus norvegicus OX=10116 GN=Usp42 PE=1 SV=1	146.357	1325	0.952519	-0.0701803	0.738808	NO
D3ZUB0	Rcn1	Reticulocalbin 1 OS=Rattus norvegicus OX=10116 GN=Rcn1 PE=1 SV=1	38.09	325	1.04128	0.0583602	0.630608	NO
D3ZUC1	Smtnl2	Smoothelin-like 2 OS=Rattus norvegicus OX=10116 GN=Smtnl2 PE=1 SV=1	49.58	456	1.12421	0.168908	0.421408	NO
D3ZUC2	Mov10	Mov10 RISC complex RNA helicase OS=Rattus norvegicus OX=10116 GN=Mov10 PE=1 SV=1	113.76	1004	0.926328	-0.110406	0.924077	NO
D3ZUC9	Oxsr1	Oxidative stress-responsive kinase 1 OS=Rattus norvegicus OX=10116 GN=Oxsr1 PE=1 SV=1	58.204	527	0.938245	-0.0919628	0.850935	NO
D3ZUD0	Ect2	Epithelial cell-transforming 2 OS=Rattus norvegicus OX=10116 GN=Ect2 PE=1 SV=3	102.923	912	0.908692	-0.138137	0.841793	NO
D3ZUD3	Wipf2	WAS/WASL-interacting protein family, member 2 OS=Rattus norvegicus OX=10116 GN=Wipf2 PE=1 SV=1	46.284	440	1.00198	0.00285542	0.998133	NO
D3ZUD8	Tm9sf3	Transmembrane 9 superfamily member OS=Rattus norvegicus OX=10116 GN=Tm9sf3 PE=1 SV=2	69.969	609	0.978316	-0.0316274	0.916684	NO
D3ZUE3	Ubxn8	UBX domain containing 6 (Predicted), isoform CRA_a OS=Rattus norvegicus OX=10116 GN=Ubxn8 PE=4 SV=1	31.206	276	0.965305	-0.0509426	0.834576	NO
D3ZUF9	Pitrm1	Pitrilysin metallepetidase 1 (Predicted) OS=Rattus norvegicus OX=10116 GN=Pitrm1 PE=1 SV=1	108.545	954	1.01375	0.0197046	0.97617	NO
D3ZUG8	Ftmt	Ferritin OS=Rattus norvegicus OX=10116 GN=Ftmt PE=1 SV=1	26.989	237	0.971806	-0.0412603	0.920022	NO
D3ZUI0	Fam71a	Family with sequence similarity 71, member A OS=Rattus norvegicus OX=10116 GN=Fam71a PE=1 SV=1	62.89	572	1.00561	0.00806827	0.953858	NO
D3ZUI1	Apip	Methylthioribulose-1-phosphate dehydratase OS=Rattus norvegicus OX=10116 GN=Apip PE=1 SV=3	27.053	241	0.980222	-0.028819	0.940688	NO
D3ZUJ5	Dtymk	Deoxythymidylate kinase OS=Rattus norvegicus OX=10116 GN=Dtymk PE=1 SV=1	23.973	212	1.10328	0.141794	0.238596	NO
D3ZUL1	Ccdc124	Coiled-coil domain-containing 124 OS=Rattus norvegicus OX=10116 GN=Ccdc124 PE=1 SV=1	25.318	217	0.999555	-0.000642303	0.995004	NO
D3ZUL3	Col6a1	Collagen type VI alpha 1 chain OS=Rattus norvegicus OX=10116 GN=Col6a1 PE=1 SV=1	108.806	1025	0.655158	-0.610085	0.0516567	NO
D3ZUL4	Bcl7c	B-cell CLL/lymphoma 7C (Predicted), isoform CRA_a OS=Rattus norvegicus OX=10116 GN=Bcl7c PE=1 SV=1	23.485	217	1.07582	0.105441	0.901651	NO
D3ZUL8	Zcchc8	Zinc finger CCHC-type-containing 8 OS=Rattus norvegicus OX=10116 GN=Zcchc8 PE=1 SV=3	76.937	695	1.00592	0.00851534	0.969622	NO
D3ZUM4	Glb1	Beta-galactosidase OS=Rattus norvegicus OX=10116 GN=Glb1 PE=1 SV=1	73.228	647	0.945022	-0.0815798	0.703395	NO
D3ZUM5	Trim33	Tripartite motif-containing 33 OS=Rattus norvegicus OX=10116 GN=Trim33 PE=1 SV=3	122.152	1127	0.95209	-0.0708296	0.836966	NO
D3ZUN5	Pofut2	Protein O-fucosyltransferase 2 OS=Rattus norvegicus OX=10116 GN=Pofut2 PE=1 SV=1	49.543	429	0.969101	-0.0452811	0.896803	NO
D3ZUP5	Brk1	BRICK1 subunit of SCAR/WAVE actin nucleating complex OS=Rattus norvegicus OX=10116 GN=Brk1 PE=1 SV=1	8.761	75	1.04056	0.0573567	0.804572	NO
D3ZUP8	Lmbrd2	LMBR1 domain-containing 2 OS=Rattus norvegicus OX=10116 GN=Lmbrd2 PE=1 SV=1	81.082	694	0.943427	-0.0840175	0.896114	NO
D3ZUT9	Ints3	Integrator complex subunit 3 OS=Rattus norvegicus OX=10116 GN=Ints3 PE=1 SV=1	117.896	1041	0.991136	-0.0128457	0.955944	NO
D3ZUV3	Eif2a	Eukaryotic translation initiation factor 2A OS=Rattus norvegicus OX=10116 GN=Eif2a PE=1 SV=3	65.348	589	1.02302	0.0328364	0.752892	NO
D3ZUV9	Cnot3	CCR4-NOT transcription complex, subunit 3 OS=Rattus norvegicus OX=10116 GN=Cnot3 PE=1 SV=2	81.881	751	1.03558	0.05044	0.781125	NO
D3ZUW1	Tcp10b	T-complex protein 10b OS=Rattus norvegicus OX=10116 GN=Tcp10b PE=1 SV=2	43.761	393	1.04607	0.0649728	0.867979	NO
D3ZUW8	Brd1	Bromodomain containing 1 (Predicted) OS=Rattus norvegicus OX=10116 GN=Brd1 PE=4 SV=2	119.773	1058	0.957504	-0.0626497	0.905587	NO
D3ZUX5	Chchd3	MICOS complex subunit OS=Rattus norvegicus OX=10116 GN=Chchd3 PE=1 SV=1	26.435	227	1.04356	0.0615114	0.909626	NO
D3ZUX7	Acsf3	Acyl-CoA synthetase family member 3 OS=Rattus norvegicus OX=10116 GN=Acsf3 PE=1 SV=1	65.266	583	0.972026	-0.0409336	0.859883	NO
D3ZUY0	Rdh14	Retinol dehydrogenase 14 OS=Rattus norvegicus OX=10116 GN=Rdh14 PE=1 SV=1	36.196	334	1.00776	0.0111517	0.926745	NO
D3ZUY8	Ap2a1	AP-2 complex subunit alpha OS=Rattus norvegicus OX=10116 GN=Ap2a1 PE=1 SV=1	107.675	977	1.06605	0.0922783	0.26824	NO
D3ZUZ4	Fam20b	FAM20B, glycosaminoglycan xylosylkinase OS=Rattus norvegicus OX=10116 GN=Fam20b PE=1 SV=1	46.569	409	1.02356	0.033598	0.962988	NO
D3ZV15	Cbl	Cbl proto-oncogene OS=Rattus norvegicus OX=10116 GN=Cbl PE=1 SV=1	100.691	914	0.978791	-0.0309279	0.943982	NO
D3ZV30	Polr3b	DNA-directed RNA polymerase subunit beta OS=Rattus norvegicus OX=10116 GN=Polr3b PE=3 SV=1	127.686	1133	0.989039	-0.0159008	0.974941	NO
D3ZV60	Cenpe	Centromere protein E OS=Rattus norvegicus OX=10116 GN=Cenpe PE=3 SV=3	281.969	2439	1.03513	0.0498146	0.920517	NO
D3ZV64	Odr4	Odr-4 GPCR localization factor homolog OS=Rattus norvegicus OX=10116 GN=Odr4 PE=1 SV=1	46.562	415	0.941979	-0.0862336	0.75518	NO
D3ZV75	Mfsd1	Major facilitator superfamily domain-containing 1 OS=Rattus norvegicus OX=10116 GN=Mfsd1 PE=4 SV=1	51.201	464	1.04436	0.0626148	0.880262	NO
D3ZV76	Timm8a2	RCG37200 OS=Rattus norvegicus OX=10116 GN=Timm8a2 PE=3 SV=1	11.179	97	1.06415	0.0896995	0.928964	NO
D3ZV82	LOC685067	Uncharacterized protein OS=Rattus norvegicus OX=10116 GN=LOC685067 PE=1 SV=3	71.354	626	0.876213	-0.190647	0.235075	NO
D3ZV91	L3hypdh	Similar to RIKEN cDNA 2810055F11 (Predicted) OS=Rattus norvegicus OX=10116 GN=L3hypdh PE=1 SV=1	37.914	354	0.970937	-0.0425506	0.962397	NO
D3ZV96	Fam84b	Uncharacterized protein OS=Rattus norvegicus OX=10116 GN=Fam84b PE=1 SV=1	34.562	310	1.00305	0.0043983	0.912123	NO
D3ZVB0	Ap5b1	AP-5 complex subunit beta-1 OS=Rattus norvegicus OX=10116 GN=Ap5b1 PE=3 SV=1	94.764	876	0.960622	-0.0579586	0.894784	NO
D3ZVB3	Fam135a	Family with sequence similarity 135, member A OS=Rattus norvegicus OX=10116 GN=Fam135a PE=1 SV=2	149.441	1344	0.980805	-0.0279615	0.946142	NO
D3ZVB7	Ogn	Osteoglycin OS=Rattus norvegicus OX=10116 GN=Ogn PE=1 SV=1	34.069	298	0.72343	-0.467075	0.080303	NO
D3ZVC6	Nhp2	NHP2 ribonucleoprotein OS=Rattus norvegicus OX=10116 GN=Nhp2 PE=1 SV=1	13.652	121	1.02042	0.0291697	0.931135	NO
D3ZVD3	Nt5c1a	5'-nucleotidase, cytosolic IA OS=Rattus norvegicus OX=10116 GN=Nt5c1a PE=1 SV=1	40.531	362	0.915787	-0.126916	0.502139	NO
D3ZVF4	Trappc2	Trafficking protein particle complex subunit 2 OS=Rattus norvegicus OX=10116 GN=Trappc2 PE=3 SV=1	16.453	140	1.04713	0.0664457	0.93524	NO
D3ZVG3	Nup58	Nucleoporin p58/p45 OS=Rattus norvegicus OX=10116 GN=Nup58 PE=1 SV=2	23.027	206	0.967552	-0.0475894	0.69374	NO
D3ZVG7	LOC103690177	Uncharacterized protein OS=Rattus norvegicus OX=10116 GN=LOC103690177 PE=4 SV=3	15.722	133	0.929112	-0.106075	0.88978	NO
D3ZVH6	Vps41	Vacuolar protein sorting-associated protein 41 homolog OS=Rattus norvegicus OX=10116 GN=Vps41 PE=1 SV=3	89.582	772	0.98519	-0.0215265	0.943584	NO
D3ZVI9	LOC100911365	Parkinson disease 7 domain containing 1 (Predicted), isoform CRA_a OS=Rattus norvegicus OX=10116 GN=LOC100911365 PE=1 SV=1	23.263	220	1.00611	0.00879278	0.985174	NO
D3ZVJ3	Kntc1	Kinetochore associated 1 (Predicted) OS=Rattus norvegicus OX=10116 GN=Kntc1 PE=4 SV=2	233.245	2050	0.996079	-0.00566808	0.952744	NO
D3ZVK3	Trmt6	tRNA (adenine(58)-N(1))-methyltransferase non-catalytic subunit TRM6 OS=Rattus norvegicus OX=10116 GN=Trmt6 PE=1 SV=1	55.279	495	0.997495	-0.00361802	0.993748	NO
D3ZVL4	RGD1564308	Similar to LOC495042 protein OS=Rattus norvegicus OX=10116 GN=RGD1564308 PE=4 SV=2	35.41	316	1.05843	0.0819297	0.964954	NO
D3ZVN5	RGD1565616	RCG26366 OS=Rattus norvegicus OX=10116 GN=RGD1565616 PE=4 SV=1	132.373	1175	1.09334	0.128747	0.74399	NO
D3ZVN7	Ppox	Protoporphyrinogen oxidase OS=Rattus norvegicus OX=10116 GN=Ppox PE=1 SV=1	50.784	477	0.990697	-0.0134849	0.963515	NO
D3ZVP6	Ppwd1	Peptidylprolyl isomerase domain and WD repeat containing 1 (Predicted) OS=Rattus norvegicus OX=10116 GN=Ppwd1 PE=1 SV=1	73.495	646	0.957324	-0.062921	0.831998	NO
D3ZVQ0	Usp5	Ubiquitin carboxyl-terminal hydrolase OS=Rattus norvegicus OX=10116 GN=Usp5 PE=1 SV=1	95.779	858	1.05284	0.0742833	0.595066	NO
D3ZVQ1	Cep72	Centrosomal protein 72 OS=Rattus norvegicus OX=10116 GN=Cep72 PE=4 SV=1	72.139	646	1.01314	0.018831	0.887557	NO
D3ZVR6	Slf1	RCG44470 OS=Rattus norvegicus OX=10116 GN=Slf1 PE=4 SV=1	121.298	1059	1.05086	0.0715739	0.896539	NO
D3ZVR9	Pgm5	Phosphoglucomutase 5 OS=Rattus norvegicus OX=10116 GN=Pgm5 PE=1 SV=3	62.204	567	0.901125	-0.150201	0.418931	NO
D3ZVS2	L2hgdh	L-2-hydroxyglutarate dehydrogenase OS=Rattus norvegicus OX=10116 GN=L2hgdh PE=1 SV=1	50.733	463	0.963421	-0.053762	0.87286	NO
D3ZVS7	LOC108349745	Spindle assembly abnormal protein 6 homolog OS=Rattus norvegicus OX=10116 GN=LOC108349745 PE=4 SV=2	48.346	432	1.00563	0.00810114	0.986724	NO
D3ZVT1	Actr8	Actin-related protein 8 OS=Rattus norvegicus OX=10116 GN=Actr8 PE=3 SV=1	70.513	624	0.857534	-0.221735	0.807419	NO
D3ZVU4	Rbks	Ribokinase OS=Rattus norvegicus OX=10116 GN=Rbks PE=1 SV=1	33.975	323	1.03529	0.0500312	0.683942	NO
D3ZVW3	Zc3h4	Zinc finger CCCH-type-containing 4 OS=Rattus norvegicus OX=10116 GN=Zc3h4 PE=1 SV=2	126.735	1172	1.00144	0.00207201	0.987759	NO
D3ZW08	Adsl	Adenylosuccinate lyase OS=Rattus norvegicus OX=10116 GN=Adsl PE=1 SV=1	54.852	484	1.0017	0.0024489	0.996076	NO
D3ZW13	LOC102548031	Uncharacterized protein OS=Rattus norvegicus OX=10116 GN=LOC102548031 PE=4 SV=2	115.393	1035	0.984752	-0.0221673	0.959762	NO
D3ZW15	Sec24b	SEC24 homolog B, COPII coat complex component OS=Rattus norvegicus OX=10116 GN=Sec24b PE=1 SV=1	134.716	1242	0.993262	-0.00975329	0.989109	NO
D3ZW27	Map3k5	Mitogen-activated protein kinase kinase kinase 5 OS=Rattus norvegicus OX=10116 GN=Map3k5 PE=1 SV=3	153.447	1371	0.95335	-0.0689224	0.862185	NO
D3ZW38	Exosc6	Exosome component 6 OS=Rattus norvegicus OX=10116 GN=Exosc6 PE=1 SV=1	28.399	272	1.0153	0.0219052	0.879297	NO
D3ZW52	RGD1559683	Similar to RIKEN cDNA 1700001C02 OS=Rattus norvegicus OX=10116 GN=RGD1559683 PE=4 SV=2	23.189	200	1.06131	0.085846	0.943124	NO
D3ZW55	Itpa	Inosine triphosphate pyrophosphatase OS=Rattus norvegicus OX=10116 GN=Itpa PE=3 SV=1	21.927	198	0.997332	-0.00385472	0.988651	NO
D3ZW58	Casc4	Cancer susceptibility 4 OS=Rattus norvegicus OX=10116 GN=Casc4 PE=4 SV=3	52.326	461	0.914483	-0.128972	0.347832	NO
D3ZW88	Frmpd1	FERM and PDZ domain-containing 1 OS=Rattus norvegicus OX=10116 GN=Frmpd1 PE=4 SV=2	149.865	1371	1.04869	0.0685848	0.947643	NO
D3ZW92	Fam78a	Family with sequence similarity 78, member A OS=Rattus norvegicus OX=10116 GN=Fam78a PE=4 SV=1	32.068	283	0.973553	-0.0386689	0.946859	NO
D3ZWA5	Kifap3	Kinesin-associated protein 3 OS=Rattus norvegicus OX=10116 GN=Kifap3 PE=1 SV=3	84.261	728	1.02122	0.0302981	0.946838	NO
D3ZWA8	Appl1	Adaptor protein, phosphotyrosine-interacting with PH domain and leucine zipper 1 OS=Rattus norvegicus OX=10116 GN=Appl1 PE=1 SV=3	75.402	671	0.968332	-0.0464269	0.639179	NO
D3ZWD6	C8a	Complement C8 alpha chain OS=Rattus norvegicus OX=10116 GN=C8a PE=1 SV=1	66.273	587	0.994735	-0.0076154	0.971475	NO
D3ZWE7	Hormad1	HORMA domain-containing protein 1 OS=Rattus norvegicus OX=10116 GN=Hormad1 PE=1 SV=1	44.885	392	1.01672	0.0239289	0.896109	NO
D3ZWF3	Immp1l	Mitochondrial inner membrane protease subunit OS=Rattus norvegicus OX=10116 GN=Immp1l PE=1 SV=2	18.487	166	1.00196	0.00282631	0.995568	NO
D3ZWF5	Eny2	Transcription and mRNA export factor ENY2 OS=Rattus norvegicus OX=10116 GN=Eny2 PE=1 SV=1	11.529	101	1.07516	0.104555	0.885359	NO
D3ZWG8	RGD1560242	Similar to RIKEN cDNA 1700028P14 OS=Rattus norvegicus OX=10116 GN=RGD1560242 PE=4 SV=1	26.355	228	0.928263	-0.107395	0.918913	NO
D3ZWI4	Sgo2	Shugoshin 2 OS=Rattus norvegicus OX=10116 GN=Sgo2 PE=4 SV=3	130.465	1162	0.929189	-0.105956	0.941117	NO
D3ZWI8	Dnajb8	DnaJ heat shock protein family (Hsp40) member B8 OS=Rattus norvegicus OX=10116 GN=Dnajb8 PE=4 SV=2	25.782	235	1.02743	0.0390345	0.663117	NO
D3ZWJ0	Gmnn	Geminin (Predicted), isoform CRA_a OS=Rattus norvegicus OX=10116 GN=Gmnn PE=1 SV=1	23.121	206	1.01947	0.027826	0.891565	NO
D3ZWL6	Ahcyl2	Adenosylhomocysteinase OS=Rattus norvegicus OX=10116 GN=Ahcyl2 PE=1 SV=3	66.817	612	1.00804	0.0115464	0.70113	NO
D3ZWL9	Dido1	Death inducer-obliterator 1 OS=Rattus norvegicus OX=10116 GN=Dido1 PE=1 SV=2	243.292	2219	0.986445	-0.0196893	0.982176	NO
D3ZWN1	Zpr1	Similar to zinc finger protein (Predicted) OS=Rattus norvegicus OX=10116 GN=Zpr1 PE=1 SV=1	50.854	459	1.05475	0.0768975	0.462407	NO
D3ZWN2	Prr30	Proline-rich 30 OS=Rattus norvegicus OX=10116 GN=Prr30 PE=4 SV=1	43.1	401	0.985253	-0.0214334	0.954849	NO
D3ZWN6	Enkur	Enkurin, TRPC channel-interacting protein OS=Rattus norvegicus OX=10116 GN=Enkur PE=4 SV=1	29.526	255	1.04264	0.0602462	0.880958	NO
D3ZWQ8	Arhgef6	Rho guanine nucleotide exchange factor 6 OS=Rattus norvegicus OX=10116 GN=Arhgef6 PE=1 SV=3	89.777	796	1.03421	0.0485336	0.740498	NO
D3ZWR1	Nt5c	5', 3'-nucleotidase, cytosolic OS=Rattus norvegicus OX=10116 GN=Nt5c PE=1 SV=3	22.939	199	1.07821	0.108635	0.759357	NO
D3ZWR3	Asnsd1	Asparagine synthetase domain-containing 1 OS=Rattus norvegicus OX=10116 GN=Asnsd1 PE=4 SV=1	69.299	627	1.01009	0.0144833	0.978817	NO
D3ZWS0	Scrib	Scribble planar cell polarity protein OS=Rattus norvegicus OX=10116 GN=Scrib PE=1 SV=1	179.854	1663	1.01064	0.0152717	0.976857	NO
D3ZWS6	Naa30	N(alpha)-acetyltransferase 30, NatC catalytic subunit OS=Rattus norvegicus OX=10116 GN=Naa30 PE=1 SV=2	39.112	362	1.00191	0.00275882	0.994634	NO
D3ZWU1	Brd3	Bromodomain containing 3 (Predicted), isoform CRA_b OS=Rattus norvegicus OX=10116 GN=Brd3 PE=1 SV=2	79.66	725	0.9937	-0.00911785	0.96477	NO
D3ZWU9	Rmnd5a	Required for meiotic nuclear division 5 homolog A OS=Rattus norvegicus OX=10116 GN=Rmnd5a PE=1 SV=1	43.993	391	0.970206	-0.0436376	0.814139	NO
D3ZWV8	Tiam1	T-cell lymphoma invasion and metastasis 1 OS=Rattus norvegicus OX=10116 GN=Tiam1 PE=1 SV=3	176.951	1590	1.02275	0.0324471	0.951815	NO
D3ZWW5	Slc30a9	RCG64242 OS=Rattus norvegicus OX=10116 GN=Slc30a9 PE=1 SV=1	62.684	567	0.995584	-0.00638456	0.984889	NO
D3ZWX4	Nckipsd	NCK-interacting protein with SH3 domain OS=Rattus norvegicus OX=10116 GN=Nckipsd PE=1 SV=3	77.503	705	1.00278	0.00400051	0.990806	NO
D3ZX04	Abcc10	ATP-binding cassette subfamily C member 10 OS=Rattus norvegicus OX=10116 GN=Abcc10 PE=4 SV=2	163.341	1494	0.983869	-0.023462	0.937923	NO
D3ZX38	Pfdn1	Prefoldin 1 (Predicted) OS=Rattus norvegicus OX=10116 GN=Pfdn1 PE=1 SV=1	14.256	122	1.04845	0.0682519	0.456871	NO
D3ZX42	Rabgap1	G protein-coupled receptor 21 (Predicted), isoform CRA_a OS=Rattus norvegicus OX=10116 GN=Rabgap1 PE=1 SV=1	120.966	1065	1.0282	0.0401207	0.903961	NO
D3ZX46	Otud6a	OTU deubiquitinase 6A OS=Rattus norvegicus OX=10116 GN=Otud6a PE=4 SV=1	33.779	290	1.00922	0.0132454	0.992115	NO
D3ZX52	Leng8	Leukocyte receptor cluster member 8 OS=Rattus norvegicus OX=10116 GN=Leng8 PE=1 SV=1	93.233	846	0.970498	-0.0432034	0.922965	NO
D3ZX63	Wdr54	Similar to D3Mm3e (Predicted), isoform CRA_a OS=Rattus norvegicus OX=10116 GN=Wdr54 PE=4 SV=1	35.595	334	0.919275	-0.121432	0.911662	NO
D3ZX79	Ly6g6c	Lymphocyte antigen 6 family member G6C OS=Rattus norvegicus OX=10116 GN=Ly6g6c PE=4 SV=1	13.995	126	1.03028	0.0430405	0.924321	NO
D3ZX87		Uncharacterized protein OS=Rattus norvegicus OX=10116 PE=4 SV=2	16.321	143	1.00801	0.0115081	0.982636	NO
D3ZXA6	Pdpr	Pyruvate dehydrogenase phosphatase regulatory subunit OS=Rattus norvegicus OX=10116 GN=Pdpr PE=1 SV=1	98.819	878	1.02728	0.03883	0.811631	NO
D3ZXB8	Etnk1	Ethanolamine kinase 1 OS=Rattus norvegicus OX=10116 GN=Etnk1 PE=1 SV=1	41.957	363	1.01691	0.0241943	0.991177	NO
D3ZXB9	Snx19	Sorting nexin 19 OS=Rattus norvegicus OX=10116 GN=Snx19 PE=1 SV=2	98.111	890	0.965349	-0.0508773	0.885523	NO
D3ZXC8	Ebpl	EBP-like OS=Rattus norvegicus OX=10116 GN=Ebpl PE=1 SV=1	23.412	206	0.921035	-0.118671	0.856349	NO
D3ZXD8	Tmem245	Transmembrane protein 245 OS=Rattus norvegicus OX=10116 GN=Tmem245 PE=1 SV=1	97.282	876	0.92543	-0.111804	0.812974	NO
D3ZXF8	Mrpl43	Mitochondrial ribosomal protein L43 OS=Rattus norvegicus OX=10116 GN=Mrpl43 PE=1 SV=3	17.575	156	0.973878	-0.0381872	0.910401	NO
D3ZXF9	Mrpl12	Mitochondrial ribosomal protein L12 OS=Rattus norvegicus OX=10116 GN=Mrpl12 PE=1 SV=1	29.441	276	0.97552	-0.0357562	0.97392	NO
D3ZXG2	Armc4	Armadillo repeat-containing 4 OS=Rattus norvegicus OX=10116 GN=Armc4 PE=1 SV=2	114.982	1036	1.03216	0.0456643	0.51397	NO
D3ZXH7	Alyref	Aly/REF export factor OS=Rattus norvegicus OX=10116 GN=Alyref PE=1 SV=1	19.915	189	0.974461	-0.037323	0.894764	NO
D3ZXJ2	Efcab2	EF-hand calcium binding domain 2 (Predicted), isoform CRA_b OS=Rattus norvegicus OX=10116 GN=Efcab2 PE=4 SV=1	16.133	138	0.948678	-0.0760103	0.916944	NO
D3ZXJ5	Efl1	Elongation factor-like GTPase 1 OS=Rattus norvegicus OX=10116 GN=Efl1 PE=1 SV=2	125.691	1127	1.02466	0.0351453	0.909072	NO
D3ZXK4	Abhd11	Abhydrolase domain-containing 11 OS=Rattus norvegicus OX=10116 GN=Abhd11 PE=1 SV=1	33.216	307	1.06898	0.0962299	0.940033	NO
D3ZXL1	Arih1	RBR-type E3 ubiquitin transferase OS=Rattus norvegicus OX=10116 GN=Arih1 PE=1 SV=1	64.017	555	1.00787	0.0113137	0.936768	NO
D3ZXL5	Ncbp3	Nuclear cap-binding subunit 3 OS=Rattus norvegicus OX=10116 GN=Ncbp3 PE=1 SV=1	70.086	615	1.06615	0.0924048	0.852505	NO
D3ZXP1	Ttc28	Tetratricopeptide repeat domain 28 OS=Rattus norvegicus OX=10116 GN=Ttc28 PE=1 SV=3	255.31	2339	1.05347	0.0751486	0.795334	NO
D3ZXP3	H2afx	Histone H2A OS=Rattus norvegicus OX=10116 GN=H2afx PE=1 SV=1	15.115	143	1.05337	0.075018	0.923129	NO
D3ZXQ2	Camsap3	Calmodulin-regulated spectrin-associated protein family, member 3 OS=Rattus norvegicus OX=10116 GN=Camsap3 PE=1 SV=2	136.738	1269	1.01058	0.0151824	0.978733	NO
D3ZXQ5	Tdrd6	Tudor domain-containing 6 OS=Rattus norvegicus OX=10116 GN=Tdrd6 PE=1 SV=3	237.976	2129	1.01597	0.0228563	0.890934	NO
D3ZXQ6	Letm2	LETM1 domain-containing protein LETM2, mitochondrial OS=Rattus norvegicus OX=10116 GN=Letm2 PE=4 SV=3	46.897	411	0.933129	-0.0998517	0.59151	NO
D3ZXR2	Cfap44	Cilia and flagella-associated protein 44 OS=Rattus norvegicus OX=10116 GN=Cfap44 PE=4 SV=3	211.264	1831	0.975533	-0.0357367	0.943566	NO
D3ZXS7	LOC100363125	Histone H2A OS=Rattus norvegicus OX=10116 GN=LOC100363125 PE=3 SV=1	13.398	122	1.07224	0.100632	0.860488	NO
D3ZXS8	Ube2k	Huntingtin interacting protein 2 (Predicted), isoform CRA_a OS=Rattus norvegicus OX=10116 GN=Ube2k PE=1 SV=1	22.407	200	1.05833	0.081788	0.485293	NO
D3ZXU4	Prss42	Serine protease 42 OS=Rattus norvegicus OX=10116 GN=Prss42 PE=3 SV=2	41.829	385	1.07607	0.105773	0.797013	NO
D3ZXY2	Pdzd8	PDZ domain containing 8 (Predicted) OS=Rattus norvegicus OX=10116 GN=Pdzd8 PE=1 SV=1	128.251	1152	1.06013	0.0842429	0.816562	NO
D3ZY02	Pgghg	Protein-glucosylgalactosylhydroxylysine glucosidase OS=Rattus norvegicus OX=10116 GN=Pgghg PE=1 SV=3	76.954	697	0.981335	-0.0271824	0.967618	NO
D3ZY35	Ift43	Intraflagellar transport 43 OS=Rattus norvegicus OX=10116 GN=Ift43 PE=1 SV=1	21.976	194	1.00821	0.011803	0.970775	NO
D3ZY40	Pcf11	PCF11 cleavage and polyadenylation factor subunit OS=Rattus norvegicus OX=10116 GN=Pcf11 PE=1 SV=1	172.664	1551	1.0316	0.044889	0.948055	NO
D3ZY42	Tchp	Trichoplein, keratin filament-binding OS=Rattus norvegicus OX=10116 GN=Tchp PE=4 SV=1	60.506	497	1.05471	0.0768495	0.86506	NO
D3ZY44	Mrps2	Mitochondrial ribosomal protein S2 OS=Rattus norvegicus OX=10116 GN=Mrps2 PE=1 SV=1	32.176	291	0.977886	-0.0322618	0.956995	NO
D3ZY47	RGD1559896	Similar to RIKEN cDNA 2310022B05 OS=Rattus norvegicus OX=10116 GN=RGD1559896 PE=1 SV=1	35.669	324	1.03094	0.0439574	0.967062	NO
D3ZY60	Plekha8	Pleckstrin homology domain-containing family A member 8 OS=Rattus norvegicus OX=10116 GN=Plekha8 PE=1 SV=1	58.096	520	1.04344	0.0613416	0.968387	NO
D3ZY71	NEWGENE_1586233	RCG21156 OS=Rattus norvegicus OX=10116 GN=NEWGENE_1586233 PE=1 SV=1	8.756	76	1.08483	0.117469	0.924227	NO
D3ZY75	Tyw5	tRNA-yW synthesizing protein 5 OS=Rattus norvegicus OX=10116 GN=Tyw5 PE=1 SV=1	36.578	315	1.00405	0.00582607	0.959771	NO
D3ZYC9	Kif17	Kinesin family member 17 OS=Rattus norvegicus OX=10116 GN=Kif17 PE=3 SV=3	116.157	1033	0.979226	-0.0302858	0.809359	NO
D3ZYD7	Ccdc88a	Coiled coil domain-containing 88A OS=Rattus norvegicus OX=10116 GN=Ccdc88a PE=1 SV=3	173.898	1512	1.0313	0.0444642	0.802152	NO
D3ZYF5	Trim58	Tripartite motif-containing 58 OS=Rattus norvegicus OX=10116 GN=Trim58 PE=4 SV=1	55.311	485	0.655399	-0.609555	0.51829	NO
D3ZYG3	Gtf2h1	General transcription factor II H, polypeptide 1 (Predicted), isoform CRA_b OS=Rattus norvegicus OX=10116 GN=Gtf2h1 PE=1 SV=1	58.052	516	0.930706	-0.103603	0.781791	NO
D3ZYH3	Nudt10	Nudix hydrolase 11 OS=Rattus norvegicus OX=10116 GN=Nudt10 PE=3 SV=1	18.593	164	1.0685	0.0955924	0.747549	NO
D3ZYI0	Gca	Grancalcin OS=Rattus norvegicus OX=10116 GN=Gca PE=1 SV=2	24.585	220	1.01487	0.0212921	0.924293	NO
D3ZYK9	Npm3	Nucleophosmin/nucleoplasmin, 3 OS=Rattus norvegicus OX=10116 GN=Npm3 PE=1 SV=1	18.917	173	1.01409	0.0201841	0.982292	NO
D3ZYL4	Mrpl50	Mitochondrial ribosomal protein L50 OS=Rattus norvegicus OX=10116 GN=Mrpl50 PE=1 SV=1	18.319	159	0.995475	-0.00654317	0.980739	NO
D3ZYN8	Ranbp17	RAN-binding protein 17 OS=Rattus norvegicus OX=10116 GN=Ranbp17 PE=4 SV=1	124.197	1088	0.977394	-0.0329877	0.974785	NO
D3ZYQ3	Tnfaip2	Similar to Tumor necrosis factor, alpha-induced protein 2 (Primary response gene B94 protein), isoform CRA_a OS=Rattus norvegicus OX=10116 GN=Tnfaip2 PE=1 SV=2	78.437	691	0.973542	-0.038685	0.880906	NO
D3ZYQ9	Rnf20	E3 ubiquitin protein ligase OS=Rattus norvegicus OX=10116 GN=Rnf20 PE=1 SV=1	113.46	973	0.986598	-0.0194656	0.963577	NO
D3ZYR1	Fcho2	F-BAR domain only protein 2 OS=Rattus norvegicus OX=10116 GN=Fcho2 PE=1 SV=1	88.712	809	1.00742	0.0106724	0.985945	NO
D3ZYS7	G3bp1	G3BP stress granule assembly factor 1 OS=Rattus norvegicus OX=10116 GN=G3bp1 PE=1 SV=1	51.787	465	0.983392	-0.0241612	0.941099	NO
D3ZYT2	Mrps5	Mitochondrial ribosomal protein S5 OS=Rattus norvegicus OX=10116 GN=Mrps5 PE=1 SV=1	48.136	432	0.928764	-0.106616	0.924983	NO
D3ZYT8	Pikfyve	Phosphoinositide kinase, FYVE-type zinc finger-containing OS=Rattus norvegicus OX=10116 GN=Pikfyve PE=1 SV=2	238.177	2109	1.07487	0.104158	0.876855	NO
D3ZYU7	LOC690206	Hypothetical protein LOC690206 OS=Rattus norvegicus OX=10116 GN=LOC690206 PE=1 SV=1	31.486	286	0.970101	-0.0437938	0.962517	NO
D3ZYX8	Cox7a2l	Cytochrome c oxidase subunit 7A2-like OS=Rattus norvegicus OX=10116 GN=Cox7a2l PE=1 SV=1	13.274	120	0.967098	-0.048266	0.928731	NO
D3ZYY0	Sdr39u1	Short chain dehydrogenase/reductase family 39U, member 1 OS=Rattus norvegicus OX=10116 GN=Sdr39u1 PE=1 SV=1	31.944	298	0.973152	-0.0392631	0.800821	NO
D3ZZ20	Afg3l1	AFG3(ATPase family gene 3)-like 1 (S. cerevisiae) OS=Rattus norvegicus OX=10116 GN=Afg3l1 PE=1 SV=2	87.203	789	0.967683	-0.0473932	0.920668	NO
D3ZZ21	Ndufb6	NADH dehydrogenase (Ubiquinone) 1 beta subcomplex, 6 (Predicted) OS=Rattus norvegicus OX=10116 GN=Ndufb6 PE=1 SV=1	15.638	128	1.09008	0.124429	0.615866	NO
D3ZZ32	Prepl	Prolyl endopeptidase-like OS=Rattus norvegicus OX=10116 GN=Prepl PE=1 SV=3	83.623	726	1.08984	0.124118	0.848268	NO
D3ZZ38	Snx18	Sorting nexin OS=Rattus norvegicus OX=10116 GN=Snx18 PE=1 SV=1	67.867	615	1.03319	0.0471091	0.930065	NO
D3ZZ62	Xpot	Exportin for tRNA OS=Rattus norvegicus OX=10116 GN=Xpot PE=1 SV=1	83.484	728	0.975349	-0.0360092	0.958297	NO
D3ZZ81	Ppfia1	PTPRF-interacting protein alpha 1 OS=Rattus norvegicus OX=10116 GN=Ppfia1 PE=1 SV=1	134.631	1190	0.948594	-0.0761378	0.944174	NO
D3ZZ82	Drc7	Dynein regulatory complex subunit 7 OS=Rattus norvegicus OX=10116 GN=Drc7 PE=1 SV=1	102.813	874	0.959135	-0.0601943	0.895178	NO
D3ZZA8	Sec24a	SEC24 homolog A, COPII coat complex component OS=Rattus norvegicus OX=10116 GN=Sec24a PE=1 SV=1	118.868	1089	0.965195	-0.0511069	0.886957	NO
D3ZZB2	Pex1	Peroxisomal biogenesis factor 1 OS=Rattus norvegicus OX=10116 GN=Pex1 PE=1 SV=1	141.4	1283	0.954947	-0.0665081	0.935872	NO
D3ZZC1	Txndc5	RCG43947 OS=Rattus norvegicus OX=10116 GN=Txndc5 PE=1 SV=1	46.353	417	1.05263	0.0740016	0.735704	NO
D3ZZE3	Armh3	Armadillo-like helical domain-containing 3 OS=Rattus norvegicus OX=10116 GN=Armh3 PE=1 SV=3	78.668	689	0.987862	-0.0176181	0.980771	NO
D3ZZH7	Rsbn1l	Round spermatid basic protein 1-like OS=Rattus norvegicus OX=10116 GN=Rsbn1l PE=4 SV=1	92.311	824	0.984511	-0.0225201	0.911871	NO
D3ZZJ4	Ttc21a	Tetratricopeptide repeat domain 21A OS=Rattus norvegicus OX=10116 GN=Ttc21a PE=4 SV=2	148.714	1314	1.01706	0.0244059	0.936495	NO
D3ZZK0	Efcab7	EF-hand calcium-binding domain 7 OS=Rattus norvegicus OX=10116 GN=Efcab7 PE=4 SV=1	71.519	628	1.01476	0.0211434	0.982031	NO
D3ZZK8	Frg1	FSHD region gene 1 OS=Rattus norvegicus OX=10116 GN=Frg1 PE=1 SV=3	29.041	258	1.03647	0.0516739	0.86659	NO
D3ZZL3	Naglu	N-acetyl-alpha-glucosaminidase OS=Rattus norvegicus OX=10116 GN=Naglu PE=1 SV=2	82.412	739	0.946768	-0.0789165	0.91078	NO
D3ZZL9	Gcc2	GRIP and coiled-coil domain-containing protein 2 OS=Rattus norvegicus OX=10116 GN=Gcc2 PE=1 SV=1	195.083	1679	1.01571	0.0224825	0.715429	NO
D3ZZM3	Cog4	Component of oligomeric golgi complex 4 OS=Rattus norvegicus OX=10116 GN=Cog4 PE=1 SV=1	88.603	785	1.00106	0.00153071	0.994044	NO
D3ZZM8	LOC680432	Uncharacterized protein OS=Rattus norvegicus OX=10116 GN=LOC680432 PE=3 SV=1	100.238	926	1.03126	0.0444115	0.830622	NO
D3ZZN3	Acss1	Acetyl-coenzyme A synthetase OS=Rattus norvegicus OX=10116 GN=Acss1 PE=3 SV=1	74.892	682	0.976289	-0.0346202	0.832225	NO
D3ZZQ0	Tnik	Similar to Traf2 and NCK interacting kinase, splice variant 4 (Predicted), isoform CRA_a OS=Rattus norvegicus OX=10116 GN=Tnik PE=1 SV=1	154.271	1354	1.00574	0.00825865	0.970874	NO
D3ZZQ4	Aamdc	Adipogenesis-associated, Mth938 domain-containing OS=Rattus norvegicus OX=10116 GN=Aamdc PE=1 SV=1	13.502	124	1.05912	0.0828623	0.844284	NO
D3ZZQ6	Ints4	Integrator complex subunit 4 OS=Rattus norvegicus OX=10116 GN=Ints4 PE=1 SV=1	108.256	964	0.984293	-0.0228403	0.910106	NO
D3ZZR3	Ctss	Cathepsin S OS=Rattus norvegicus OX=10116 GN=Ctss PE=1 SV=3	36.597	329	0.990943	-0.0131261	0.973365	NO
D3ZZR5	Snrpa1	Small nuclear ribonucleoprotein polypeptide A' OS=Rattus norvegicus OX=10116 GN=Snrpa1 PE=1 SV=1	28.317	255	0.997702	-0.00331976	0.983926	NO
D3ZZR7	Ctag2	Cancer/testis antigen 2 OS=Rattus norvegicus OX=10116 GN=Ctag2 PE=4 SV=1	21.695	199	0.935574	-0.0960759	0.950793	NO
D3ZZR9	Fkbp2	Peptidylprolyl isomerase OS=Rattus norvegicus OX=10116 GN=Fkbp2 PE=1 SV=1	15.388	140	0.991033	-0.0129957	0.959863	NO
D3ZZT9	Col14a1	Collagen type XIV alpha 1 chain OS=Rattus norvegicus OX=10116 GN=Col14a1 PE=1 SV=3	192.566	1794	0.905377	-0.143409	0.338955	NO
D3ZZV1	Pam16	Presequence translocase-associated motor 16 OS=Rattus norvegicus OX=10116 GN=Pam16 PE=1 SV=1	13.772	125	1.02546	0.0362756	0.889252	NO
D3ZZW1	Dock1	Dedicator of cyto-kinesis 1 OS=Rattus norvegicus OX=10116 GN=Dock1 PE=1 SV=1	214.965	1864	0.937813	-0.0926276	0.45382	NO
D3ZZW6	Hils1	Spermatid-specific linker histone H1-like protein OS=Rattus norvegicus OX=10116 GN=Hils1 PE=1 SV=1	18.617	169	1.07034	0.0980756	0.69966	NO
D3ZZX1	Inpp5a	Inositol polyphosphate-5-phosphatase A OS=Rattus norvegicus OX=10116 GN=Inpp5a PE=1 SV=1	47.622	412	0.985126	-0.0216198	0.90492	NO
D3ZZZ0	Ahctf1	AT hook-containing transcription factor 1 OS=Rattus norvegicus OX=10116 GN=Ahctf1 PE=1 SV=1	247.883	2240	1.02059	0.0294058	0.939899	NO
D3ZZZ9	Ctnnd1	Catenin (Cadherin associated protein), delta 1 (Predicted), isoform CRA_a OS=Rattus norvegicus OX=10116 GN=Ctnnd1 PE=1 SV=1	104.072	932	0.932824	-0.100323	0.747722	NO
D4A022	Gapvd1	GTPase-activating protein and VPS9 domains 1 OS=Rattus norvegicus OX=10116 GN=Gapvd1 PE=1 SV=3	165.163	1484	1.00857	0.012314	0.901622	NO
D4A030	Ubp1	Upstream-binding protein 1 OS=Rattus norvegicus OX=10116 GN=Ubp1 PE=1 SV=1	60.163	540	1.02434	0.0347007	0.898501	NO
D4A031	Ddx42	DEAD (Asp-Glu-Ala-Asp) box polypeptide 42 (Predicted) OS=Rattus norvegicus OX=10116 GN=Ddx42 PE=1 SV=1	102.067	929	0.994982	-0.00725763	0.983816	NO
D4A040	Mrps11	Mitochondrial ribosomal protein S11 OS=Rattus norvegicus OX=10116 GN=Mrps11 PE=1 SV=1	20.168	191	0.914614	-0.128765	0.677443	NO
D4A069	Zmym4	Zinc finger MYM-type-containing 4 OS=Rattus norvegicus OX=10116 GN=Zmym4 PE=1 SV=1	172.632	1550	0.951627	-0.0715316	0.97076	NO
D4A081	Setdb1	Histone-lysine N-methyltransferase OS=Rattus norvegicus OX=10116 GN=Setdb1 PE=1 SV=1	143.989	1302	0.999212	-0.00113751	0.9991	NO
D4A095	Ccdc112	Coiled-coil domain-containing 112 OS=Rattus norvegicus OX=10116 GN=Ccdc112 PE=4 SV=1	61.191	525	0.838403	-0.254285	0.778682	NO
D4A0A0	Dynlrb2	Dynein light chain roadblock OS=Rattus norvegicus OX=10116 GN=Dynlrb2 PE=3 SV=1	10.876	96	1.07515	0.104539	0.850208	NO
D4A0B4	Ankrd17	Ankyrin repeat domain 17 OS=Rattus norvegicus OX=10116 GN=Ankrd17 PE=1 SV=1	250.028	2358	1.04222	0.0596579	0.977349	NO
D4A0E8	Prmt5	Protein arginine N-methyltransferase 5 OS=Rattus norvegicus OX=10116 GN=Prmt5 PE=1 SV=1	72.695	637	1.03269	0.0464097	0.78149	NO
D4A0F3	Osbpl6	Oxysterol-binding protein OS=Rattus norvegicus OX=10116 GN=Osbpl6 PE=1 SV=1	106.326	934	0.893772	-0.162021	0.556517	NO
D4A0F7	Dcun1d4	DCN1-like protein OS=Rattus norvegicus OX=10116 GN=Dcun1d4 PE=4 SV=1	33.966	292	0.980581	-0.0282916	0.977162	NO
D4A0G9	Ercc6l	ERCC excision repair 6-like, spindle assembly checkpoint helicase OS=Rattus norvegicus OX=10116 GN=Ercc6l PE=1 SV=1	138.174	1230	0.995522	-0.00647531	0.991537	NO
D4A0H4	Cul2	Cullin 2 OS=Rattus norvegicus OX=10116 GN=Cul2 PE=1 SV=1	84.782	725	1.02591	0.0369049	0.898423	NO
D4A0H5	Cpsf1	Cleavage and polyadenylation specific factor 1, 160kDa (Predicted), isoform CRA_a OS=Rattus norvegicus OX=10116 GN=Cpsf1 PE=1 SV=1	154.881	1386	1.00182	0.00262558	0.97802	NO
D4A0L1	Mon1b	MON1 homolog B, secretory-trafficking-associated OS=Rattus norvegicus OX=10116 GN=Mon1b PE=4 SV=1	48.022	438	1.09413	0.129784	0.678446	NO
D4A0L4	Ybx3	Y-box-binding protein 3 OS=Rattus norvegicus OX=10116 GN=Ybx3 PE=1 SV=3	31.288	291	1.0866	0.119823	0.417495	NO
D4A0M2	Nxn	Nucleoredoxin OS=Rattus norvegicus OX=10116 GN=Nxn PE=1 SV=2	41.053	369	0.983733	-0.0236608	0.973548	NO
D4A0M9	Wdr64	WD repeat domain 64 OS=Rattus norvegicus OX=10116 GN=Wdr64 PE=4 SV=3	123.872	1088	1.03787	0.0536304	0.826467	NO
[truncated: 5,382 more rows]
